# Supplementary material for: Unbalanced fertilizer use in the Eastern Gangetic Plain: The influence of Government recommendations, fertilizer type, farm size and cropping patterns
Source: PLoS One. 2022 Jul 28;17(7):e0272146. doi: 10.1371/journal.pone.0272146 (PMC9333275; doi:10.1371/journal.pone.0272146)
Supplement: S1 Dataset — (XLSX) [file pone.0272146.s008.xlsx]

## Sheet: _xltb_storage_
XL Toolbox Settings
	export_preset	<?xml version="1.0" encoding="utf-16"?>_x000D_ <Preset xmlns:xsi="http://www.w3.org/2001/XMLSchema-instance" xmlns:xsd="http://www.w3.org/2001/XMLSchema">_x000D_ <Name>Tiff, 400 dpi, RGB, White canvas</Name>_x000D_ <Dpi>400</Dpi>_x000D_ <FileType>Tiff</FileType>_x000D_ <ColorSpace>Rgb</ColorSpace>_x000D_ <Transparency>WhiteCanvas</Transparency>_x000D_ <UseColorProfile>false</UseColorProfile>_x000…
	export_path	C:\Users\Lenovo\Desktop\Boro.tif

## Sheet: Code
SL. No.	Variable	Code description
1	Land Type	1=Very lowland
		2=Lowland
		3=Medium highland
		4=Highland
2	Gender	1=male
3	Crop Farming related Training	1=Yes
		0=No
4	Training Regarding Soil Nutrient Management	1=Yes
		0=No
5	Have you tested soil of your field ?	1=Yes
		0=No
6	Do you know the optimum/recommended dose of fertilizer?	1=Yes
		0=No
7	Decision regarding fertilizer application	1=Advice from SAAO
		2=Advice from fertilizer dealers and peer farmers
		3=Own experience
8	Are you a member in an Organization?	1=Yes
		0=No
9	Are you a member in an Organization?	1=Yes
		0=No
10	Have you received credit?	1=Yes
		0=No

## Sheet: Irrigated rice-fallow-monsoon r
																										Rates of farmers’ countable sources of nutrients																	Rates of farmers’ countable sources of nutrients
																										Irrigated rice																	Monsoon rice
ID of the respondent farmers	Agricultural Block	Upazilla	District	Farm size (ha)	Farming experience (years)	Age (years)	Education (years)	Gender	Training on soil nutrient management	Crop farming related training	Land typology	Knowledge regarding optimum dose and FRG	Farmers tested their Soil	Decision regarding Fertilizer application	Distance of input market (km)	Member of any organization	Received credit	Cattle (no.)	Goat and Sheep (no.)	Poultry (no.)		Urea (Kg/ha)	TSP (Kg/ha)	DAP (kg/ha)	MoP (kg/ha)	Gypsum (kg/ha)	ZnSO4 (Mono-hydrate) (kg/ha)	ZnSO4 (Hepta-hydrate) (kg/ha)	MgSO4 (kg/ha)	Cowdung (kg/ha)	Poultry liter (kg/ha)	Vermicompost (kg/ha)	Irrigated Rice Straw (aboveground)	Total quantity produced (t/ha)	Farm income (USD/ha)			Urea (Kg/ha)	TSP (Kg/ha)	DAP (kg/ha)	MoP (Kg/ha)	Gypsum (Kg/ha)	ZnSO4 (Mono-hydrate) (kg/ha)	ZnSO4 (Hepta-hydrate) (kg/ha)	MgSO4 (kg/ha)	Cowdung (kg/ha)	Poultry liter (kg/ha)	Vermicompost (kg/ha)	Monsoon rice straw (aboveground)
114001	Sutiakhali	Sadar	Mymensingh	3.27935	25	45	10	1	1	1	4	0	1	2	3.5	0	0	2	0	8		308.75	61.75	115.781	154.375	61.75	7.71875	0	0	0	0	0	1320.5	6.175	1462.02			231.562	77.1875	0	69.4688	38.5938	0	0	0	0	0	0	640.6
114002	Sutiakhali	Sadar	Mymensingh	3.7915	23	41	10	1	0	0	4	0	0	1	3	1	1	0	0	0		316.667	0	168.889	147.778	42.2222	0	12.6667	0	0	0	0	1320.5	6.08	1528.94			181.556	0	84.4444	67.5556	21.1111	0	8.44444	0	0	0	0	640.6
114003	Sutiakhali	Sadar	Mymensingh	3.63563	20	46	10	1	1	1	4	0	0	3	0.1	1	1	2	1	5		335.214	127.029	70.5714	148.2	17.6429	0	0	0	1376.14	423.429	0	1320.5	6.06914	1526.21			187.014	17.6429	49.4	52.9286	35.2857	3.52857	0	0	0	0	0	640.6
114004	Sutiakhali	Sadar	Mymensingh	3.21053	40	50	8	1	0	0	3	0	0	1	2.5	0	1	2	0	6		315.4	38	87.4	129.2	26.6	3.8	0	0	1968.4	0	0	1320.5	6.08	1439.53			167.2	19	53.2	49.4	0	0	0	0	0	0	0	640.6
114005	Sutiakhali	Sadar	Mymensingh	1.23482	10	30	12	1	0	0	3	0	0	1	3.5	0	0	0	0	2		304	142.5	0	104.5	38	0	0	0	2850	0	0	1320.5	6.65	1574.49			204.25	47.5	0	76	38	0	0	0	0	0	0	640.6
114006	Sutiakhali	Sadar	Mymensingh	1.41296	12	30	10	1	1	1	3	0	0	1	0.5	0	0	4	0	3		372.46	156.825	0	148.984	39.2063	0	0	0	0	815.492	0	1320.5	6.42984	1522.36			223.476	78.4127	0	50.9683	39.2063	0	0	0	0	0	0	640.6
114007	Sutiakhali	Sadar	Mymensingh	1.30769	18	40	10	1	0	0	4	1	0	1	4	0	0	0	0	0		356.25	152	0	166.25	47.5	0	9.5	0	0	0	0	1320.5	6.08	1439.53			228	95	0	71.25	0	0	0	0	0	0	0	640.6
114008	Sutiakhali	Sadar	Mymensingh	1.22267	40	66	14	1	0	1	2	0	0	3	4	0	0	0	0	8		348.333	139.333	0	126.667	31.6667	0	0	0	2533.33	0	0	1320.5	6.58667	1559.49			183.667	44.3333	0	50.6667	19	0	0	0	0	0	0	640.6
114009	Sutiakhali	Sadar	Mymensingh	1.26822	15	35	10	1	0	1	4	0	0	1	1.5	0	1	2	0	12		304	26.6	152	159.6	38	7.6	0	0	0	0	0	1320.5	6.08	1439.53			197.6	19	60.8	68.4	0	0	7.6	0	0	0	0	640.6
114010	Sutiakhali	Sadar	Mymensingh	1.17814	40	55	10	1	0	0	3	0	0	1	2	1	0	1	3	12		282.889	0	152	109.778	38	0	0	0	2955.56	0	0	1320.5	6.75556	1698.82			190	0	38	50.6667	0	0	0	0	0	0	0	640.6
114011	Sutiakhali	Sadar	Mymensingh	2.00405	19	58	12	1	1	0	4	0	0	3	1.5	1	1	3	2	6		357.2	144.4	0	144.4	38	0	7.6	0	1474.4	0	0	1320.5	6.384	1511.51			182.4	38	0	49.4	0	0	0	0	0	0	0	640.6
114012	Sutiakhali	Sadar	Mymensingh	1.52632	40	69	12	1	0	1	3	0	0	3	6	1	0	5	3	25		225.522	0	112.761	69.8043	0	5.36957	0	0	2684.78	0	0	1320.5	4.72522	1146.56			177.196	42.9565	0	42.9565	0	0	5.36957	0	536.957	0	0	640.6
114013	Sutiakhali	Sadar	Mymensingh	1.94332	40	55	7	1	0	1	4	0	0	2	0.5	0	0	2	2	22		358.15	148.2	0	104.975	49.4	0	0	0	2778.75	0	0	1320.5	6.916	1739.17			191.425	37.05	0	43.225	30.875	0	0	0	0	0	0	640.6
114014	Sutiakhali	Sadar	Mymensingh	1.17814	35	50	8	1	0	0	3	0	0	1	0.5	0	1	0	0	30		281.2	22.8	152	114	19	3.8	0	0	1900	0	0	1320.5	6.536	1643.61			205.2	83.6	0	38	0	0	0	0	0	0	0	640.6
114015	Sutiakhali	Sadar	Mymensingh	1.61943	15	35	10	1	0	0	3	1	1	1	0.1	0	0	5	2	15		321.1	34.58	118.56	123.5	39.52	0	0	0	1235	0	0	1320.5	6.5208	1543.9			148.2	0	61.75	39.52	24.7	4.94	0	0	741	0	0	640.6
114016	Sutiakhali	Sadar	Mymensingh	1.35223	20	50	1	1	0	1	3	1	1	2	0.2	0	1	5	0	12		289.043	157.66	0	99.8511	26.2766	5.25532	0	0	1484.63	0	0	1320.5	4.41447	1071.16			186.564	73.5745	0	47.2979	0	0	0	0	0	0	0	640.6
114017	Sutiakhali	Sadar	Mymensingh	1.10931	25	47	10	1	1	0	3	1	0	3	1.5	0	1	2	0	5		234.333	0	63.3333	95	0	0	0	0	1342.67	0	0	1320.5	4.05333	1007.37			177.333	50.6667	0	57	0	0	0	0	0	0	0	640.6
114018	Sutiakhali	Sadar	Mymensingh	1.1417	20	38	10	1	0	0	4	0	0	3	0.75	1	0	4	0	0		304	49.4	83.6	110.2	0	7.6	0	0	1900	380	0	1320.5	6.536	1643.61			220.4	76	0	53.2	0	3.8	0	0	0	0	0	640.6
114019	Sutiakhali	Sadar	Mymensingh	1.61538	15	55	8	1	0	1	2	1	1	1	0.5	0	0	5	1	12		333.972	139.155	0	66.0986	17.3944	0	6.95775	0	2783.1	0	0	1320.5	6.40113	1609.7			226.127	86.9718	0	73.0563	0	0	0	0	0	0	0	640.6
114020	Sutiakhali	Sadar	Mymensingh	1.12955	30	50	10	1	1	1	3	0	1	2	4	1	1	3	0	4		351.5	190	0	123.5	0	9.5	0	0	0	0	0	1320.5	6.08	1564.71			171	38	0	47.5	0	0	0	0	0	0	0	640.6
114021	Sutiakhali	Sadar	Mymensingh	1.26316	16	43	5	1	0	0	2	1	0	1	1	0	0	6	4	8		335.92	133.38	0	133.38	0	0	0	0	1482	0	0	1320.5	6.1256	1540.41			202.54	64.22	0	59.28	0	0	0	0	0	0	0	640.6
114022	Sutiakhali	Sadar	Mymensingh	1.97571	28	51	14	1	0	1	3	1	1	1	2	0	0	0	0	5		304	76	63.3333	158.333	31.6667	6.33333	0	0	0	0	0	1320.5	6.58667	1656.35			221.667	82.3333	0	76	0	0	0	0	0	0	0	640.6
114023	Sutiakhali	Sadar	Mymensingh	1.77733	18	41	8	1	0	0	3	0	0	1	3	1	0	2	3	4		332.5	152	0	88.6667	0	0	6.33333	0	2533.33	0	0	1320.5	7.22	1709.44			205.833	95	0	69.6667	0	0	0	0	0	0	0	640.6
114024	Sutiakhali	Sadar	Mymensingh	1.21053	15	40	4	1	0	0	2	0	0	3	0.5	0	0	6	0	0		253.333	76	0	63.3333	19	0	0	0	2438.33	0	0	1320.5	4.30667	1108.33			183.667	31.6667	0	50.6667	0	0	6.33333	0	0	0	0	640.6
114025	Sutiakhali	Sadar	Mymensingh	0.896761	30	52	10	1	1	0	4	1	0	1	0.5	0	1	2	0	22		294.5	47.5	133	114	38	0	0	0	1900	0	0	1320.5	6.46	1548.5			199.5	57	0	47.5	38	0	0	0	0	0	0	640.6
114026	Sutiakhali	Sadar	Mymensingh	0.684211	15	55	8	1	1	0	3	1	0	3	1	1	0	2	0	10		314.925	111.15	49.4	129.675	37.05	0	12.35	0	1852.5	0	0	1320.5	5.681	1428.6			172.9	46.3125	0	74.1	0	0	0	0	0	0	0	640.6
114027	Sutiakhali	Sadar	Mymensingh	0.947368	10	45	10	1	0	0	3	0	0	1	0.5	1	0	3	0	8		313.5	57	109.25	118.75	38	0	0	0	2375	0	0	1320.5	7.22	1730.68			180.5	0	38	42.75	23.75	0	0	0	0	0	0	640.6
114028	Sutiakhali	Sadar	Mymensingh	0.125506	19	60	0	1	0	1	3	0	0	3	0.5	0	0	3	0	11		237.5	57	0	47.5	38	0	0	0	2850	0	0	1320.5	4.94	1198.68			142.5	47.5	0	0	0	0	0	0	0	0	0	640.6
114029	Sutiakhali	Sadar	Mymensingh	0.59919	34	52	8	1	0	0	3	0	0	2	1	1	0	2	3	12		250.8	57	0	57	0	0	0	0	4560	0	0	1320.5	5.32	1290.88			174.8	26.6	19	49.4	0	3.8	0	0	0	0	0	640.6
114030	Sutiakhali	Sadar	Mymensingh	0.394737	20	56	3	1	0	0	2	0	0	2	4	0	0	0	4	9		247	25.3333	38	82.3333	38	0	0	0	3166.67	633.333	0	1320.5	5.57333	1401.53			139.333	31.6667	0	25.3333	0	0	0	0	0	0	0	640.6
114031	Sutiakhali	Sadar	Mymensingh	0.360324	30	51	12	1	0	0	2	0	0	3	4	0	0	4	0	12		294.806	55.7742	0	63.7419	0	0	0	0	3983.87	0	0	1320.5	5.09935	1267.34			159.355	39.8387	0	23.9032	39.8387	0	0	0	0	0	0	640.6
114032	Sutiakhali	Sadar	Mymensingh	1	25	40	0	1	0	1	4	0	1	2	4	1	0	2	0	20		319.397	106.466	106.466	114.983	0	0	0	0	2129.31	0	0	1320.5	5.62138	1347.48			204.414	55.3621	0	25.5517	0	0	8.51724	0	0	0	0	640.6
114033	Sutiakhali	Sadar	Mymensingh	0.384615	10	42	6	1	0	0	3	0	0	2	4	0	0	2	3	15		259.35	24.7	37.05	74.1	0	0	0	0	3705	0	0	1320.5	5.434	1350.51			160.55	0	0	37.05	0	0	0	0	0	0	0	640.6
114034	Sutiakhali	Sadar	Mymensingh	0.364372	30	50	2	1	0	0	3	0	0	2	4	0	0	0	6	8		247	38.5938	0	77.1875	0	0	0	0	3859.38	385.938	0	1320.5	5.5575	1381.2			138.938	38.5938	0	23.1562	0	0	0	0	0	0	0	640.6
114035	Sutiakhali	Sadar	Mymensingh	0.445344	25	45	0	1	0	0	2	0	0	3	5	0	0	2	5	14		275.5	76	0	76	38	0	0	0	3325	0	0	1320.5	4.94	1155.09			171	28.5	0	38	0	0	0	0	0	0	0	640.6
114036	Sutiakhali	Sadar	Mymensingh	1.01215	20	35	3	1	0	1	3	0	1	2	4	0	0	5	5	40		262.2	68.4	0	76	19	0	0	0	3800	0	0	1320.5	5.016	1246.62			152	45.6	0	30.4	0	0	0	0	0	0	0	640.6
114037	Sutiakhali	Sadar	Mymensingh	0.407895	20	45	0	1	0	0	1	0	0	2	3	0	0	5	0	8		228	0	57	95	0	0	0	0	3800	0	0	1320.5	5.32	1322.18			171	38	0	0	0	0	0	0	0	0	0	640.6
114038	Sutiakhali	Sadar	Mymensingh	0.455466	20	35	8	1	0	0	3	0	0	2	0.5	0	1	2	3	0		291.333	44.3333	114	126.667	31.6667	0	0	0	2026.67	0	0	1320.5	5.32	1243.94			158.333	44.3333	0	38	0	0	0	0	0	0	0	640.6
114039	Sutiakhali	Sadar	Mymensingh	0.291498	20	40	5	1	0	0	2	0	0	1	0.14	0	1	0	10	15		266	38	0	76	0	0	0	0	2470	760	0	1320.5	4.56	1133.29			152	47.5	0	0	0	0	0	0	0	0	0	640.6
114040	Sutiakhali	Sadar	Mymensingh	0.289474	55	80	6	1	0	1	3	0	0	3	1.5	0	0	2	0	8		297.667	25.3333	114	114	0	0	0	0	1266.67	380	0	1320.5	5.82667	1465.24			209	38	0	38	0	0	0	0	760	0	0	640.6
114041	Sutiakhali	Sadar	Mymensingh	0.969636	30	45	8	1	0	0	3	0	0	2	3	1	1	4	7	40		255.143	0	157.429	114	38	0	0	0	1628.57	1085.71	0	1320.5	6.94857	1747.36			200.857	27.1429	38	70.5714	0	0	0	0	0	0	0	640.6
114042	Sutiakhali	Sadar	Mymensingh	0.773279	15	55	5	1	0	1	1	0	0	2	0.2	0	0	0	2	23		334.4	190	0	129.2	38	0	0	0	0	0	0	1320.5	5.472	1376.05			205.2	45.6	0	53.2	15.2	0	0	0	0	0	0	640.6
114043	Sutiakhali	Sadar	Mymensingh	0.97166	20	35	10	1	0	0	4	0	0	1	1	0	1	2	2	10		316.667	95	126.667	158.333	31.6667	0	0	0	0	0	0	1320.5	5.57333	1401.53			190	0	76	69.6667	0	0	0	0	0	0	0	640.6
114044	Sutiakhali	Sadar	Mymensingh	0.562753	25	50	2	1	0	1	3	0	1	3	1	0	0	3	0	20		237.5	14.25	38	57	0	0	0	0	2850	0	0	1320.5	4.18	1038.85			133	0	61.75	23.75	0	0	4.75	0	0	0	0	640.6
114045	Sutiakhali	Sadar	Mymensingh	0.257085	25	42	12	1	0	0	3	0	0	3	0.1	1	1	3	4	0		228	0	63.3333	76	0	0	0	0	4433.33	0	0	1320.5	5.57333	1385.14			164.667	0	50.6667	38	0	0	0	0	506.667	0	0	640.6
114046	Sutiakhali	Sadar	Mymensingh	0.615385	40	55	8	1	0	0	4	0	1	1	1.5	1	0	6	0	6		255.233	0	57.6333	82.3333	41.1667	0	0	0	3293.33	0	0	1320.5	4.94	1198.68			148.2	41.1667	0	41.1667	0	0	0	0	988	0	0	640.6
114047	Sutiakhali	Sadar	Mymensingh	0.45749	30	50	0	1	0	0	3	0	0	2	0.2	1	0	3	5	8		294.048	0	76.4524	105.857	0	0	0	0	2940.48	0	0	1320.5	5.41048	1265.1			147.024	41.1667	0	29.4048	0	0	0	0	588.095	0	0	640.6
114048	Sutiakhali	Sadar	Mymensingh	0.408907	20	40	2	1	0	1	3	0	0	3	2	0	1	0	2	16		230.533	0	65.8667	82.3333	0	0	0	0	4116.67	0	0	1320.5	4.446	1104.96			197.6	0	0	0	24.7	0	0	0	658.667	0	0	640.6
114049	Sutiakhali	Sadar	Mymensingh	0.15587	20	50	6	1	1	1	3	0	0	3	1	0	0	2	3	17		257.292	61.75	0	82.3333	10.2917	0	0	0	3087.5	0	0	1320.5	4.52833	1098.79			144.083	30.875	0	0	0	0	0	0	926.25	0	0	640.6
114050	Sutiakhali	Sadar	Mymensingh	0.572874	35	55	10	1	0	0	4	1	0	1	0.5	1	0	3	0	0		305.118	58.1176	130.765	116.235	43.5882	0	0	0	0	1452.94	0	1320.5	5.81176	1461.49			217.941	29.0588	0	43.5882	0	0	0	0	0	0	0	640.6
114051	Sutiakhali	Sadar	Mymensingh	0.48583	30	50	6	1	0	0	2	1	0	3	0.5	1	0	3	7	0		284.05	74.1	0	86.45	37.05	0	0	0	3087.5	0	0	1320.5	5.434	1350.51			172.9	0	0	37.05	0	0	0	0	0	0	0	640.6
114052	Sutiakhali	Sadar	Mymensingh	0.279352	15	38	4	1	0	1	2	1	0	3	0.5	0	0	0	4	10		242.06	0	49.4	49.4	0	0	0	0	3458	494	0	1320.5	4.3472	1054.84			197.6	14.82	0	39.52	0	0	0	0	0	0	0	640.6
114053	Sutiakhali	Sadar	Mymensingh	0.461538	30	55	0	1	0	1	3	0	0	2	1	0	0	3	8	0		234.333	0	63.3333	82.3333	0	0	0	0	3800	0	0	1320.5	4.30667	1045			126.667	0	31.6667	63.3333	0	0	0	0	0	0	0	640.6
114054	Sutiakhali	Sadar	Mymensingh	0.449393	30	55	3	1	0	0	2	0	0	1	1	1	0	7	3	9		237.12	0	69.16	98.8	0	0	0	0	3458	0	0	1320.5	5.1376	1322.18			118.56	0	39.52	29.64	0	0	0	0	790.4	0	0	640.6
114055	Sutiakhali	Sadar	Mymensingh	0.502024	25	50	12	1	0	1	2	1	0	1	1.5	0	1	0	0	0		295.028	34.3056	123.5	82.3333	0	0	0	0	1804.47	0	0	1320.5	5.76333	1398.46			171.528	0	48.0278	27.4444	0	0	0	0	0	0	0	640.6
114056	Sutiakhali	Sadar	Mymensingh	0.348178	10	32	5	1	0	0	3	0	0	2	0.5	0	0	2	0	5		266	66.5	0	95	0	0	0	0	2850	0	0	1320.5	5.32	1322.18			209	57	0	57	0	0	0	0	760	0	0	640.6
114057	Sutiakhali	Sadar	Mymensingh	0.967611	20	50	4	1	0	0	2	1	0	1	1	0	0	3	2	15		345.8	171	38	133	38	0	0	0	0	0	0	1320.5	5.928	1490.72			197.6	76	0	49.4	0	0	0	0	0	0	0	640.6
114058	Sutiakhali	Sadar	Mymensingh	0.765182	30	55	10	1	0	1	4	0	0	2	1	0	0	3	0	15		329.333	110.833	79.1667	148.833	31.6667	0	9.5	0	0	0	0	1320.5	5.7	1366.32			196.333	69.6667	0	47.5	15.8333	3.16667	0	0	0	0	0	640.6
114059	Sutiakhali	Sadar	Mymensingh	0.465587	30	65	4	1	0	0	2	1	0	2	3	0	0	6	0	0		372.4	190	0	144.4	0	0	7.6	0	0	0	0	1320.5	4.56	1133.29			148.2	19	0	26.6	0	0	0	0	0	0	0	640.6
114060	Sutiakhali	Sadar	Mymensingh	0.115385	15	40	5	1	0	0	3	1	0	3	0.5	0	0	0	6	15		258.227	67.3636	0	78.5909	0	0	0	0	4041.82	0	0	1320.5	5.38909	1339.35			157.182	39.2955	0	33.6818	0	0	0	0	0	0	0	640.6
114061	Sutiakhali	Sadar	Mymensingh	0.633603	25	50	1	1	0	0	3	1	0	1	0.5	0	0	0	0	20		326.8	87.4	76	125.4	0	0	0	0	0	0	0	1320.5	5.624	1397.73			193.8	22.8	0	49.4	0	0	0	0	0	0	0	640.6
114062	Sutiakhali	Sadar	Mymensingh	1.11842	20	59	10	1	0	0	4	0	0	2	18	0	0	2	0	6		345.8	98.8	61.75	135.85	0	2.47	0	0	0	0	0	1320.5	5.5822	1436.6			197.6	80.275	0	49.4	0	0	0	0	0	0	0	640.6
114063	Sutiakhali	Sadar	Mymensingh	0.546559	38	50	3	1	0	0	2	0	0	2	10	0	0	5	0	10		254.485	59.8788	0	74.8485	0	0	0	0	4116.67	0	0	1320.5	5.0897	1235			149.697	22.4545	0	37.4242	0	0	0	0	0	0	0	640.6
114064	Sutiakhali	Sadar	Mymensingh	0.157895	23	40	0	1	0	0	1	0	0	2	1	1	0	0	5	12		278.667	63.3333	0	82.3333	0	0	0	0	2850	506.667	0	1320.5	4.56	1133.29			171	44.3333	0	31.6667	19	0	0	0	0	0	0	640.6
114065	Sutiakhali	Sadar	Mymensingh	0.487854	10	35	0	1	0	0	2	0	0	3	0.5	0	1	4	0	9		247	57	0	52.25	0	0	0	0	2850	0	0	1320.5	4.94	1227.74			152	23.75	0	38	0	0	0	0	0	0	0	640.6
114066	Sutiakhali	Sadar	Mymensingh	0.923077	48	70	11	1	0	1	4	0	0	3	0.5	0	1	3	0	0		323	95	95	123.5	0	0	9.5	0	0	237.5	0	1320.5	5.7	1433.38			194.75	57	0	42.75	0	0	0	0	0	0	0	640.6
114067	Pananagor	Durgapur	Rajshahi	4.68826	28	45	10	1	0	1	4	1	0	1	4.5	0	0	0	0	5		403.433	214.067	0	164.667	49.4	0	0	0	0	0	0	1038.5	5.59867	1440.83			230.533	107.033	0	90.5667	41.1667	3.29333	0	0	0	0	0	590.3
114068	Pananagor	Durgapur	Rajshahi	4.27126	22	47	8	1	0	0	4	1	0	2	2.5	1	1	5	2	5		304.633	102.917	111.15	164.667	61.75	0	8.23333	0	1646.67	0	0	1038.5	6.422	1596.06			214.067	41.1667	41.1667	74.1	41.1667	0	6.175	0	0	0	0	590.3
114069	Pananagor	Durgapur	Rajshahi	5.95547	20	42	14	1	0	1	4	0	0	3	6	1	1	0	2	16		329.333	107.782	119.758	185.624	89.8182	5.98788	0	11.9758	0	0	598.788	1038.5	5.98788	1488.16			221.552	0	89.8182	95.8061	29.9394	2.99394	0	0	0	0	0	590.3
114070	Pananagor	Durgapur	Rajshahi	4.91903	30	47	12	1	0	0	3	0	0	1	5	1	0	3	0	20		333.45	216.125	0	142.025	30.875	6.175	0	0	2470	0	0	1038.5	6.422	1596.06			240.825	0	67.925	58.6625	12.35	0	0	9.2625	0	0	0	590.3
114071	Pananagor	Durgapur	Rajshahi	1.55061	25	44	8	1	0	0	4	0	0	3	1	0	1	0	3	15		375.44	247	0	167.96	49.4	0	0	0	0	0	691.6	1038.5	5.928	1525.59			167.96	0	98.8	79.04	0	0	0	0	0	0	0	590.3
114072	Pananagor	Durgapur	Rajshahi	1.54049	12	33	10	1	0	0	4	0	0	1	1	0	1	2	3	20		351.788	187.121	0	127.242	89.8182	7.48485	0	0	0	1871.21	0	1038.5	6.88606	1711.39			224.545	82.3333	0	74.8485	59.8788	0	7.48485	0	0	0	0	590.3
114073	Pananagor	Durgapur	Rajshahi	1.29555	15	38	16	1	1	1	3	0	0	1	1	0	1	2	0	0		339.625	197.6	0	154.375	61.75	0	0	0	1852.5	0	0	1038.5	6.422	1652.72			253.175	74.1	0	92.625	61.75	0	0	0	0	0	0	590.3
114074	Pananagor	Durgapur	Rajshahi	1.44939	15	35	10	1	0	0	3	0	0	3	2	0	1	0	2	6		345.8	197.6	0	172.9	39.52	4.94	0	0	988	0	0	1038.5	6.5208	1620.61			187.72	0	83.98	79.04	39.52	1.976	0	0	0	0	0	590.3
114075	Pananagor	Durgapur	Rajshahi	1.87045	10	28	14	1	0	0	4	0	0	3	5	0	1	0	0	15		349.293	149.697	0	124.747	49.899	0	0	0	2993.94	0	0	1038.5	7.18545	1849.2			174.646	39.9192	49.899	74.8485	0	0	0	0	0	0	0	590.3
114076	Pananagor	Durgapur	Rajshahi	1.47773	20	38	7	1	0	1	3	1	0	3	5	0	0	2	5	4		359.273	199.596	0	169.657	0	0	0	0	0	0	498.99	1038.5	6.78626	1746.46			259.475	99.798	0	74.8485	0	0	0	0	0	0	0	590.3
114077	Pananagor	Durgapur	Rajshahi	1.51822	10	28	12	1	0	0	4	1	0	2	4	1	0	2	0	22		351.788	164.667	0	104.788	0	0	0	0	3592.73	0	0	1038.5	6.58667	1695.1			194.606	82.3333	0	74.8485	0	0	0	0	0	0	0	590.3
114078	Pananagor	Durgapur	Rajshahi	1.93725	30	52	0	1	0	1	4	0	0	2	10	0	1	4	5	25		336.818	59.8788	168.409	168.409	74.8485	0	0	0	0	0	0	1038.5	6.13758	1579.52			205.833	26.197	74.8485	86.0758	56.1364	3.74242	0	0	0	0	0	590.3
114079	Pananagor	Durgapur	Rajshahi	1.65182	16	35	14	1	0	0	4	0	0	2	5	1	0	2	0	8		274.444	174.646	74.8485	117.263	0	0	7.48485	29.9394	1247.47	0	0	1038.5	6.58667	1656.35			214.566	44.9091	27.4444	74.8485	0	2.49495	0	9.9798	748.485	0	0	590.3
114080	Pananagor	Durgapur	Rajshahi	2.21053	10	27	8	1	0	0	4	0	0	2	5	1	0	0	0	10		374.242	187.121	0	164.667	0	7.48485	0	29.9394	1496.97	0	0	1038.5	7.18545	1806.93			202.091	82.3333	0	74.8485	0	0	7.48485	0	0	0	0	590.3
114081	Pananagor	Durgapur	Rajshahi	2.50607	18	39	16	1	0	0	4	1	1	2	6	0	0	0	0	10		295.028	41.1667	150.944	171.528	68.6111	6.86111	0	0	0	1372.22	0	1038.5	6.58667	1636.98			226.417	82.3333	0	82.3333	61.75	0	6.86111	0	0	0	0	590.3
114082	Pananagor	Durgapur	Rajshahi	3.20648	18	35	10	1	0	1	4	0	0	3	10	1	1	1	1	15		331.686	105.857	155.257	155.257	70.5714	0	0	0	0	0	0	1038.5	5.928	1473.28			211.714	42.3429	35.2857	91.7429	70.5714	0	0	0	846.857	0	0	590.3
114083	Pananagor	Durgapur	Rajshahi	1.66802	10	27	7	1	0	1	4	0	1	3	10	1	0	3	5	20		370.5	247	0	148.2	0	6.175	0	0	0	0	864.5	1038.5	6.669	1657.44			247	86.45	0	74.1	0	0	12.35	0	0	0	0	590.3
114084	Pananagor	Durgapur	Rajshahi	1.85425	15	45	6	1	0	0	4	0	0	3	7	0	0	0	5	35		331.341	256.037	0	120.488	36.1463	0	7.53049	0	2409.76	0	0	1038.5	6.62683	1646.96			256.037	75.3049	0	75.3049	0	0	0	9.03659	0	0	0	590.3
114085	Pananagor	Durgapur	Rajshahi	1.34818	10	28	8	1	0	0	3	0	0	2	8	0	1	2	7	5		299.394	74.8485	149.697	164.667	56.1364	3.74242	0	0	0	0	0	1038.5	6.28727	1581.06			190.864	41.1667	37.4242	93.5606	37.4242	0	0	0	0	0	0	590.3
114086	Pananagor	Durgapur	Rajshahi	1.38462	15	35	6	1	1	1	4	0	0	3	10	1	1	0	3	10		370.5	224.545	0	179.636	56.1364	5.61364	0	0	0	0	0	1038.5	5.83818	1502.47			247	102.917	0	102.917	61.75	2.05833	0	0	0	0	0	590.3
114087	Pananagor	Durgapur	Rajshahi	1.33198	30	50	8	1	0	1	4	1	0	2	2	0	1	1	1	10		318.106	142.212	44.9091	112.273	0	0	0	0	2993.94	0	0	1038.5	5.68848	1413.76			130.985	37.4242	37.4242	48.6515	37.4242	0	0	7.48485	0	0	0	590.3
114088	Pananagor	Durgapur	Rajshahi	1.53846	16	29	8	1	0	1	3	0	0	2	5	0	0	3	2	20		321.1	138.32	49.4	153.14	24.7	7.41	0	0	1235	0	0	1038.5	6.7184	1669.72			251.94	93.86	0	83.98	24.7	2.47	0	0	0	0	0	590.3
114089	Pananagor	Durgapur	Rajshahi	2	22	44	9	1	0	0	3	0	0	1	5	1	1	3	2	28		292.367	100.816	100.816	151.224	75.6122	7.56122	0	0	2016.33	0	0	1038.5	6.04898	1503.35			226.837	75.6122	0	75.6122	50.4082	2.52041	0	0	0	0	0	590.3
114090	Pananagor	Durgapur	Rajshahi	2.67206	18	36	14	1	1	0	4	0	0	2	5	0	0	0	0	15		344.303	194.606	0	149.697	0	0	0	0	2993.94	0	0	1038.5	5.98788	1488.16			224.545	74.8485	0	82.3333	0	2.99394	0	0	0	0	0	590.3
114091	Pananagor	Durgapur	Rajshahi	0.574899	35	55	0	1	0	1	4	0	0	1	5	0	0	0	0	10		314.364	172.152	0	112.273	37.4242	0	7.48485	0	2993.94	0	0	1038.5	7.18545	1806.93			247	37.4242	0	67.3636	29.9394	0	7.48485	0	0	0	0	590.3
114092	Pananagor	Durgapur	Rajshahi	0.433198	32	52	0	1	0	0	1	0	0	2	1.5	0	1	2	5	12		296.4	61.75	0	98.8	61.75	0	3.705	0	1803.1	0	0	1038.5	5.434	1318.54			209.95	61.75	0	61.75	49.4	0	0	0	0	0	0	590.3
114093	Pananagor	Durgapur	Rajshahi	0.370445	32	52	2	1	0	0	3	0	0	2	5	0	0	2	4	8		276.939	59.8788	0	74.8485	0	0	3.74242	0	3592.73	0	0	1038.5	5.38909	1307.65			164.667	29.9394	0	44.9091	0	0	7.48485	0	0	0	0	590.3
114094	Pananagor	Durgapur	Rajshahi	0.850202	20	37	6	1	0	0	4	0	0	2	4	0	0	3	4	12		351.788	202.091	0	172.152	74.8485	0	0	0	1496.97	0	0	1038.5	6.88606	1630.38			247	74.8485	0	82.3333	0	0	0	0	0	0	0	590.3
114095	Pananagor	Durgapur	Rajshahi	0.649798	10	40	9	1	0	1	3	0	0	3	2	0	0	2	4	8		256.5	0	66.5	57	47.5	0	0	0	2707.5	0	0	1038.5	4.94	1271.32			161.5	9.5	28.5	28.5	9.5	0	0	0	0	0	0	590.3
114096	Pananagor	Durgapur	Rajshahi	1.13765	3	22	11	1	0	0	4	0	0	2	10	0	1	2	2	8		344.303	179.636	74.8485	164.667	0	4.49091	4.49091	0	0	0	748.485	1038.5	5.98788	1541			239.515	14.9697	59.8788	89.8182	59.8788	0	0	0	0	0	0	590.3
114097	Pananagor	Durgapur	Rajshahi	0.771255	4	22	11	1	0	1	3	0	0	1	10	0	0	0	0	7		254.485	0	44.9091	74.8485	37.4242	0	0	0	4490.91	0	0	1038.5	4.49091	1089.71			149.697	0	37.4242	74.8485	0	0	0	0	0	0	0	590.3
114098	Pananagor	Durgapur	Rajshahi	0.133603	30	45	5	1	0	0	3	0	0	3	10	0	0	0	5	0		276.939	59.8788	0	82.3333	0	0	0	0	3742.42	0	0	1038.5	5.38909	1339.35			172.152	29.9394	0	44.9091	0	0	0	0	0	0	0	590.3
114099	Pananagor	Durgapur	Rajshahi	0.801619	7	28	14	1	0	1	4	0	0	3	2.5	0	1	0	4	11		344.303	149.697	59.8788	149.697	74.8485	0	0	0	0	0	0	1038.5	5.98788	1523.39			202.091	82.3333	14.9697	89.8182	29.9394	0	0	7.48485	748.485	0	0	590.3
114100	Pananagor	Durgapur	Rajshahi	0.522267	16	36	8	1	1	0	3	0	0	2	2.5	1	0	3	4	32		247	0	51.4583	92.625	51.4583	0	0	0	4631.25	0	0	1038.5	5.35167	1298.57			205.833	46.3125	0	41.1667	41.1667	0	0	0	0	0	0	590.3
114101	Pananagor	Durgapur	Rajshahi	1.55466	15	27	14	1	0	0	3	0	0	2	1	1	0	2	2	100		247	0	52.9286	74.9821	0	0	0	0	4410.71	0	0	1038.5	4.58714	1113.06			154.375	0	30.875	52.9286	0	0	8.82143	0	0	0	0	590.3
114102	Pananagor	Durgapur	Rajshahi	0.315789	30	50	0	1	0	1	4	0	0	2	5	1	0	3	4	0		333.45	86.45	0	74.1	61.75	0	0	0	0	0	0	1038.5	4.94	1227.74			185.25	61.75	0	61.75	49.4	2.47	0	0	0	0	0	590.3
114103	Pananagor	Durgapur	Rajshahi	0.238866	50	70	0	1	0	0	3	0	0	3	6	1	1	0	0	8		276.939	67.3636	0	104.788	37.4242	0	0	0	3742.42	0	0	1038.5	5.0897	1235			172.152	37.4242	0	74.8485	29.9394	0	0	0	0	0	0	590.3
114104	Pananagor	Durgapur	Rajshahi	0.214575	20	50	5	1	0	0	3	0	0	2	10	1	1	0	4	25		308.75	61.75	0	77.1875	0	0	0	0	3087.5	0	0	1038.5	4.94	1198.68			169.812	46.3125	0	61.75	0	0	0	0	771.875	0	0	590.3
114105	Pananagor	Durgapur	Rajshahi	0.327935	25	39	5	1	0	0	3	0	1	2	2	0	1	3	4	0		314.364	0	67.3636	89.8182	37.4242	0	0	0	2993.94	0	0	1038.5	6.88606	1731.64			202.091	0	59.8788	74.8485	22.4545	3.74242	0	0	0	0	0	590.3
114106	Pananagor	Durgapur	Rajshahi	0.502024	30	52	8	1	1	1	3	0	0	2	5	1	0	2	0	7		308.75	185.25	0	108.062	0	0	0	0	1806.19	0	0	1038.5	5.5575	1381.2			169.812	46.3125	0	46.3125	0	0	0	0	0	0	0	590.3
114107	Pananagor	Durgapur	Rajshahi	0.785425	18	35	10	1	0	1	3	1	0	1	1.5	1	1	3	0	5		312.531	126.02	50.4082	75.6122	25.2041	0	0	15.1224	3024.49	0	0	1038.5	6.85551	1723.96			176.429	20.1633	50.4082	75.6122	50.4082	5.04082	0	0	0	0	0	590.3
114108	Pananagor	Durgapur	Rajshahi	1.06478	7	23	10	1	0	0	2	0	0	3	5	0	0	2	10	10		253.024	24.0976	33.1341	90.3659	30.122	0	0	0	2108.54	0	0	1038.5	4.69902	1167.85			186.756	66.2683	0	75.3049	45.1829	0	0	0	0	0	0	590.3
114109	Pananagor	Durgapur	Rajshahi	0.777328	35	55	7	1	0	0	4	0	0	2	5	0	0	2	0	15		335.92	222.3	0	123.5	0	2.47	0	0	0	0	0	1038.5	6.2244	1565.25			247	74.1	0	56.81	0	0	0	0	0	0	0	590.3
114110	Pananagor	Durgapur	Rajshahi	0.898785	20	47	8	1	0	1	4	0	0	1	3.5	1	0	3	3	20		344.303	149.697	0	89.8182	37.4242	0	0	0	2993.94	0	0	1038.5	6.58667	1656.35			209.576	67.3636	0	74.8485	0	0	0	0	0	0	0	590.3
114111	Pananagor	Durgapur	Rajshahi	1.10931	5	25	12	1	0	0	4	0	0	2	2	0	0	3	0	5		351.788	224.545	74.8485	142.212	37.4242	0	0	0	0	0	0	1038.5	6.88606	1772.15			217.061	37.4242	67.3636	89.8182	37.4242	0	0	0	0	0	0	590.3
114112	Pananagor	Durgapur	Rajshahi	0.801619	7	26	12	1	0	0	3	0	0	2	0.5	0	0	4	5	14		299.394	149.697	74.8485	119.758	59.8788	0	3.74242	0	995.485	0	0	1038.5	6.58667	1578.86			233.278	20.5833	41.1667	68.6111	54.8889	0	6.86111	0	480.278	0	0	590.3
114113	Pananagor	Durgapur	Rajshahi	0.688259	10	30	5	1	0	0	3	1	1	2	1	1	1	0	2	8		237.12	0	69.16	79.04	49.4	0	0	0	3952	0	0	1038.5	4.7424	1220.47			167.96	0	29.64	29.64	29.64	0	0	0	0	0	0	590.3
114114	Pananagor	Durgapur	Rajshahi	0.8583	16	30	8	1	0	1	4	0	0	2	0.5	0	0	0	5	5		354.391	161.087	53.6957	161.087	0	0	0	10.7391	0	0	698.043	1038.5	6.87304	1768.8			236.261	32.2174	53.6957	85.913	0	0	0	10.7391	0	0	0	590.3
114115	Pananagor	Durgapur	Rajshahi	0.497976	15	38	5	1	0	0	3	0	0	2	5	0	0	3	3	22		232.471	43.5882	0	72.6471	0	0	0	0	5811.76	0	0	1038.5	5.81176	1410.21			159.824	43.5882	0	58.1176	0	0	0	0	0	0	0	590.3
114116	Pananagor	Durgapur	Rajshahi	0.319838	15	39	1	1	0	0	3	0	0	2	5	0	0	3	0	0		227.24	0	59.28	69.16	0	0	0	0	1630.2	0	0	1038.5	4.3472	1054.84			207.48	49.4	0	69.16	0	0	0	0	0	0	0	590.3
114117	Pananagor	Durgapur	Rajshahi	0.566802	30	55	1	1	0	0	3	0	0	1	5	1	1	3	4	30		374.242	112.273	0	127.242	0	0	0	0	598.788	0	0	1038.5	5.68848	1363.56			194.606	44.9091	0	56.1364	0	0	0	0	748.485	0	0	590.3
114118	Pananagor	Durgapur	Rajshahi	0.615385	5	22	12	1	0	0	4	0	0	3	10	1	1	2	3	30		344.303	164.667	0	172.152	44.9091	0	3.74242	0	1212.55	0	0	1038.5	5.98788	1541			247	67.3636	0	82.3333	0	0	0	0	0	0	0	590.3
114119	Pananagor	Durgapur	Rajshahi	0.801619	21	42	0	1	0	0	3	0	0	3	4	0	1	2	3	0		218.5	0	57	76	0	0	0	0	3800	0	0	1038.5	5.32	1322.18			190	0	38	38	57	0	0	0	0	0	0	590.3
114120	Pananagor	Durgapur	Rajshahi	0.753036	20	35	8	1	0	1	4	0	0	2	1	0	0	3	4	15		352.857	176.429	58.8095	141.143	0	0	5.88095	0	0	0	0	1038.5	5.64571	1419.73			211.714	82.3333	0	82.3333	0	0	0	0	940.952	0	0	590.3
114121	Pananagor	Durgapur	Rajshahi	0.378543	15	36	8	1	1	0	3	1	0	2	5	1	0	0	2	8		247	0	46.3125	92.625	0	0	0	0	3087.5	0	771.875	1038.5	5.5575	1381.2			169.812	0	61.75	30.875	0	0	0	0	0	0	0	590.3
114122	Pananagor	Durgapur	Rajshahi	1.23887	15	40	12	1	0	0	1	0	0	1	5	1	0	3	4	10		351.788	149.697	0	119.758	0	0	0	0	2245.45	0	0	1038.5	6.58667	1578.86			194.606	52.3939	0	44.9091	0	0	0	0	0	0	0	590.3
114123	Pananagor	Durgapur	Rajshahi	0.562753	30	50	3	1	0	1	3	0	0	3	5	1	0	3	0	5		321.848	164.667	0	134.727	0	0	0	0	2245.45	0	0	1038.5	6.58667	1578.86			232.03	82.3333	0	74.8485	0	0	0	0	0	0	0	590.3
114124	Pananagor	Durgapur	Rajshahi	0.510121	30	45	0	1	0	1	3	1	0	2	5.5	1	1	0	5	13		214.067	0	65.8667	65.8667	0	0	0	0	3293.33	0	0	1038.5	5.26933	1309.58			197.6	49.4	0	49.4	0	0	0	0	0	0	0	590.3
114125	Pananagor	Durgapur	Rajshahi	0.91498	17	33	10	1	0	1	4	0	0	2	1	0	1	2	5	14		329.333	154.375	51.4583	144.083	0	0	0	0	2058.33	0	0	1038.5	6.58667	1559.49			236.708	30.875	51.4583	82.3333	0	0	0	0	0	0	0	590.3
114126	Pananagor	Durgapur	Rajshahi	0.961538	7	29	14	1	0	0	2	0	0	3	10	0	0	0	0	20		258.567	47.6309	24.4959	102.066	34.022	0	0	0	3402.2	0	0	1038.5	5.7157	1420.52			149.697	6.80441	34.022	40.8264	0	0	2.72176	0	0	0	0	590.3
114127	Pananagor	Durgapur	Rajshahi	1.08097	20	35	0	1	0	0	2	1	0	2	10	0	1	2	2	8		336.818	149.697	74.8485	134.727	37.4242	0	3.74242	0	0	0	0	1038.5	6.88606	1711.39			239.515	44.9091	44.9091	74.8485	0	0	0	0	748.485	0	0	590.3
114128	Pananagor	Durgapur	Rajshahi	0.748178	8	25	10	1	0	0	4	0	0	1	2	1	0	0	0	8		342.165	128.312	42.7706	128.312	42.7706	0	0	0	0	0	855.411	1038.5	6.84329	1720.89			213.853	64.1558	21.3853	32.0779	42.7706	0	0	0	0	0	0	590.3
114129	Pananagor	Durgapur	Rajshahi	0.248988	6	20	5	1	0	0	1	1	0	3	4	0	1	3	4	7		254.057	0	56.4571	91.7429	35.2857	0	0	0	3175.71	0	352.857	1038.5	4.79886	1164.43			162.314	14.1143	0	49.4	35.2857	0	0	0	846.857	0	0	590.3
114130	Pananagor	Durgapur	Rajshahi	0.755061	6	24	12	1	0	0	3	0	0	3	2	0	1	0	5	8		299.394	74.8485	0	104.788	14.9697	0	0	29.9394	0	0	748.485	1038.5	5.68848	1363.56			254.485	119.758	0	59.8788	0	0	0	0	0	0	0	590.3
114131	Pananagor	Durgapur	Rajshahi	0.469636	20	49	9	1	0	0	2	0	0	1	3	1	1	2	4	20		343.652	107.391	64.4348	128.87	53.6957	0	0	0	1610.87	0	0	1038.5	6.87304	1647.51			182.565	0	118.13	75.1739	0	0	0	0	0	0	0	590.3
114132	Pananagor	Durgapur	Rajshahi	0.315789	8	24	5	1	0	0	3	0	0	3	2	0	0	3	4	5		284.424	22.4545	74.8485	112.273	0	0	0	14.9697	0	0	0	1038.5	4.49091	1089.71			179.636	37.4242	52.3939	59.8788	0	0	0	0	0	0	0	590.3
114133	Jogonathpur	Sadar	Thakurgaon	4.22672	15	40	8	1	1	0	4	1	1	2	3	1	0	3	6	25		335.92	148.2	0	166.725	49.4	0	2.47	0	1235	0	0	1082.4	6.175	1552.83			222.3	74.1	0	74.1	18.525	1.8525	0	0	0	0	0	741.2
114134	Jogonathpur	Sadar	Thakurgaon	3.24696	10	42	10	1	0	1	3	0	0	1	1.5	0	1	3	8	12		335.92	197.6	0	148.2	39.52	3.952	0	0	1185.6	0	0	1082.4	6.3232	1497.11			203.528	39.52	39.52	69.16	23.712	1.976	0	0	0	0	0	741.2
114135	Jogonathpur	Sadar	Thakurgaon	3.22874	18	45	8	1	0	1	4	0	0	1	2	1	1	5	6	4		345.8	138.32	49.4	148.2	59.28	0	9.88	0	1976	0	0	1082.4	6.3232	1497.11			197.6	69.16	0	69.16	0	0	0	0	0	0	0	741.2
114136	Jogonathpur	Sadar	Thakurgaon	3.17004	17	44	14	1	0	1	3	0	0	2	1.5	0	0	4	8	18		308.75	102.917	102.917	160.55	51.4583	4.11667	0	10.2917	1440.83	0	0	1082.4	5.76333	1347.6			226.417	92.625	0	82.3333	24.7	0	6.175	0	0	0	0	741.2
114137	Jogonathpur	Sadar	Thakurgaon	1.33603	20	40	0	1	1	0	3	0	0	2	0.1	0	0	4	7	17		321.1	172.9	0	160.55	49.4	0	0	0	1976	0	0	1082.4	6.6196	1567.29			222.3	74.1	0	74.1	24.7	2.47	0	0	0	0	0	741.2
114138	Jogonathpur	Sadar	Thakurgaon	1.63968	13	35	10	1	0	0	4	0	0	2	0.5	1	1	4	1	2		345.8	148.2	0	167.96	29.64	0	0	0	953.42	0	0	1082.4	6.916	1637.46			172.9	44.46	0	49.4	14.82	0	2.964	0	533.52	0	0	741.2
114139	Jogonathpur	Sadar	Thakurgaon	1.48988	18	37	0	1	0	0	4	0	0	3	0.125	0	0	3	4	0		355.68	222.3	0	163.02	49.4	9.88	0	0	1482	0	0	1082.4	6.3232	1478.51			202.54	44.46	0	74.1	49.4	0	0	0	494	0	0	741.2
114140	Jogonathpur	Sadar	Thakurgaon	1.53036	16	38	10	1	0	0	3	0	1	3	3	1	0	5	4	20		321.1	158.08	0	148.2	24.7	0	0	0	3952	0	0	1082.4	7.1136	1684.25			212.42	69.16	0	24.7	0	0	0	0	0	0	0	741.2
114141	Jogonathpur	Sadar	Thakurgaon	1.18219	15	30	9	1	1	0	4	0	0	2	2	0	1	2	3	20		345.8	197.6	0	163.02	24.7	9.88	0	0	1976	0	0	1082.4	6.7184	1570.92			222.3	49.4	0	83.98	0	0	0	0	0	0	0	741.2
114142	Jogonathpur	Sadar	Thakurgaon	1.68421	15	36	10	1	0	1	2	0	1	3	2	1	0	0	1	2		263.467	49.4	131.733	164.667	16.4667	0	6.58667	0	1976	0	0	1082.4	6.85013	1621.87			204.187	49.4	0	79.04	0	0	6.58667	0	0	0	0	741.2
114143	Jogonathpur	Sadar	Thakurgaon	1.2834	12	33	15	1	0	1	4	0	0	2	1	0	0	6	3	25		370.5	207.48	0	158.08	49.4	0	0	24.7	1976	0	0	1082.4	6.7184	1570.92			232.18	34.58	0	49.4	0	0	0	0	0	0	0	741.2
114144	Jogonathpur	Sadar	Thakurgaon	1.31579	10	30	10	1	0	0	3	1	0	2	3	0	0	5	4	10		375.44	197.6	0	128.44	49.4	0	0	0	815.1	0	0	1082.4	6.5208	1543.9			177.84	74.1	0	39.52	0	0	0	0	0	0	0	741.2
114145	Jogonathpur	Sadar	Thakurgaon	2.02429	15	35	12	1	0	1	2	0	0	2	3	1	1	5	5	20		333.45	247	0	185.25	30.875	0	0	0	0	0	0	1082.4	5.681	1345.06			247	94.6833	0	94.6833	20.5833	4.11667	0	0	0	0	0	741.2
114146	Jogonathpur	Sadar	Thakurgaon	1.06275	30	45	0	1	0	0	4	0	0	1	4	0	0	4	3	10		311.22	148.2	0	74.1	24.7	9.88	0	0	1482	0	0	1082.4	5.5328	1342.52			187.72	34.58	0	54.34	0	0	0	0	0	0	0	741.2
114147	Jogonathpur	Sadar	Thakurgaon	1.33603	20	50	10	1	0	1	3	0	0	2	1.3	0	0	2	1	10		345.8	197.6	0	148.2	0	0	0	0	1215.24	0	0	1082.4	6.7184	1590.68			207.48	69.16	0	79.04	0	0	0	0	0	0	0	741.2
114148	Jogonathpur	Sadar	Thakurgaon	1.34818	33	53	0	1	0	1	3	0	0	3	2.5	1	0	6	0	25		352.857	176.429	0	158.786	0	0	0	0	1999.52	0	0	1082.4	7.05714	1670.88			188.681	48.0278	0	41.1667	0	0	0	0	0	0	0	741.2
114149	Jogonathpur	Sadar	Thakurgaon	1.58502	35	58	0	1	0	0	3	1	0	2	2.5	0	1	4	5	8		308.75	197.6	0	160.55	24.7	0	7.41	0	901.55	0	0	1082.4	6.2244	1473.72			172.9	37.05	0	49.4	0	0	4.94	0	0	0	0	741.2
114150	Jogonathpur	Sadar	Thakurgaon	1.09312	10	28	8	1	1	0	4	0	1	1	4	0	0	5	7	25		345.8	197.6	0	172.9	24.7	0	0	9.88	2470	0	0	1082.4	5.928	1403.54			247	123.5	0	98.8	9.88	4.94	0	0	0	0	0	741.2
114151	Jogonathpur	Sadar	Thakurgaon	2.12551	16	30	11	1	0	1	4	0	0	3	1	1	1	6	5	2		329.333	65.8667	0	135.027	24.7	0	4.94	9.88	2470	0	0	1082.4	6.58667	1559.49			148.2	49.4	49.4	98.8	24.7	0	0	0	0	0	0	741.2
114152	Jogonathpur	Sadar	Thakurgaon	1.37652	22	37	6	1	0	1	4	0	0	2	3	0	1	5	1	11		395.2	247	0	158.08	49.4	9.88	0	0	0	0	0	1082.4	5.928	1298.93			247	98.8	0	98.8	0	0	0	0	0	0	0	741.2
114153	Jogonathpur	Sadar	Thakurgaon	1.59919	25	40	9	1	0	0	4	0	0	2	3.5	0	1	2	3	12		345.8	197.6	0	113.62	49.4	0	0	0	2470	0	0	1082.4	6.5208	1543.9			197.6	74.1	0	74.1	0	0	0	0	0	0	0	741.2
114154	Jogonathpur	Sadar	Thakurgaon	1.19433	15	33	7	1	0	0	4	0	1	1	3	0	1	2	1	10		355.68	247	0	167.96	49.4	0	0	0	2470	0	0	1082.4	6.3232	1497.11			256.88	148.2	0	98.8	49.4	0	0	0	0	0	0	741.2
114155	Jogonathpur	Sadar	Thakurgaon	1.40891	17	35	12	1	0	1	4	0	0	3	3	1	0	4	2	12		345.8	172.9	0	148.2	49.4	4.94	0	0	2470	0	0	1082.4	6.5208	1428.82			247	98.8	0	88.92	49.4	0	0	0	0	0	0	741.2
114156	Jogonathpur	Sadar	Thakurgaon	1.14575	12	30	12	1	0	0	4	1	0	2	3.5	0	1	5	3	10		266.76	74.1	0	69.16	24.7	9.88	0	24.7	2470	0	0	1082.4	4.7424	1150.73			197.6	123.5	0	59.28	0	0	0	0	0	0	0	741.2
114157	Jogonathpur	Sadar	Thakurgaon	0.607287	15	28	7	1	0	0	4	0	0	1	3	0	0	3	6	10		349.093	197.6	0	125.147	0	0	0	0	2305.33	0	0	1082.4	6.85013	1621.87			164.667	39.52	0	32.9333	0	0	0	0	0	0	0	741.2
114158	Jogonathpur	Sadar	Thakurgaon	0.761134	35	50	0	1	0	0	3	0	0	2	2	0	1	0	7	7		261.97	44.9091	0	89.8182	0	0	0	0	3742.42	0	0	1082.4	5.38909	1307.65			172.152	74.8485	0	52.3939	0	0	0	0	0	0	0	741.2
114159	Jogonathpur	Sadar	Thakurgaon	0.554656	30	58	8	1	0	0	3	0	0	3	1	0	0	3	5	16		263.467	49.4	0	92.2133	16.4667	0	0	0	4940	0	0	1082.4	4.3472	1016.48			164.667	39.52	0	39.52	0	0	0	0	0	0	0	741.2
114160	Jogonathpur	Sadar	Thakurgaon	0.607287	22	40	2	1	0	0	2	0	1	2	0.5	0	0	2	3	8		250.293	52.6933	0	65.8667	0	0	0	0	4940	0	0	1082.4	4.87413	1182.69			151.493	26.3467	0	39.52	0	0	6.58667	0	0	0	0	741.2
114161	Jogonathpur	Sadar	Thakurgaon	0.48583	10	34	12	1	1	1	2	0	0	3	2	1	0	3	4	40		271.7	69.16	0	98.8	0	0	0	0	3458	0	0	1082.4	4.94	1198.68			192.66	54.34	0	49.4	0	0	0	0	0	0	0	741.2
114162	Jogonathpur	Sadar	Thakurgaon	0.431174	12	24	8	1	0	0	3	0	0	2	3	0	0	4	6	10		276.64	75.7467	0	118.56	16.4667	0	0	0	1811.33	0	0	1082.4	4.7424	1150.73			197.6	49.4	0	69.16	19.76	0	0	0	0	0	0	741.2
114163	Jogonathpur	Sadar	Thakurgaon	0.226721	20	46	1	1	0	0	3	1	0	3	2.5	0	1	3	4	20		266.76	49.4	0	79.04	0	0	0	0	3952	0	0	1082.4	5.1376	1246.62			177.84	49.4	0	49.4	0	0	0	0	0	0	0	741.2
114164	Jogonathpur	Sadar	Thakurgaon	0.623482	8	33	10	1	0	1	3	0	0	2	2	0	0	4	5	7		247	52.3939	0	82.3333	0	0	0	0	4490.91	0	0	1082.4	4.7903	1162.35			179.636	29.9394	0	44.9091	0	0	0	0	0	0	0	741.2
114165	Jogonathpur	Sadar	Thakurgaon	0.582996	20	55	8	1	0	0	4	0	0	2	1	0	1	6	0	17		345.8	197.6	0	128.44	24.7	0	4.94	14.82	1976	0	0	1082.4	7.1136	1705.17			192.66	49.4	0	56.81	0	0	0	0	0	0	0	741.2
114166	Jogonathpur	Sadar	Thakurgaon	0.939271	15	42	8	1	0	0	4	0	0	1	1	0	0	7	10	25		326.04	118.56	98.8	148.2	49.4	0	0	0	1976	0	0	1082.4	7.1136	1705.17			207.48	79.04	0	59.28	0	0	0	0	0	0	0	741.2
114167	Jogonathpur	Sadar	Thakurgaon	0.336032	15	40	9	1	0	0	3	1	0	2	1	0	0	7	3	18		256.88	59.28	0	69.16	0	0	0	0	4199	0	0	1082.4	4.5448	1102.78			163.02	49.4	0	59.28	0	0	4.94	0	0	0	0	741.2
114168	Jogonathpur	Sadar	Thakurgaon	0.222672	30	60	2	1	0	1	1	1	0	3	1	0	0	5	2	25		247	49.4	0	74.1	24.7	0	0	0	4940	0	0	1082.4	5.3352	1247.5			158.08	29.64	0	54.34	0	0	0	0	0	0	0	741.2
114169	Jogonathpur	Sadar	Thakurgaon	1.33603	4	19	12	1	0	1	4	0	0	2	3	0	0	3	5	10		375.44	197.6	0	148.2	49.4	0	0	0	0	988	0	1082.4	7.1136	1663.33			217.36	49.4	0	49.4	49.4	0	0	0	988	0	0	741.2
114170	Jogonathpur	Sadar	Thakurgaon	0.526316	8	24	10	1	0	0	3	1	0	2	2.5	0	1	5	0	30		271.7	59.28	0	93.86	0	0	0	0	4446	0	0	1082.4	4.7424	1150.73			158.08	29.64	0	39.52	0	0	0	0	988	0	0	741.2
114171	Jogonathpur	Sadar	Thakurgaon	0.242915	17	35	10	1	0	0	3	0	0	3	3	0	0	3	2	5		256.88	59.28	0	79.04	0	0	0	0	3952	0	0	1082.4	4.7424	1150.73			167.96	49.4	0	44.46	0	0	0	0	0	0	0	741.2
114172	Jogonathpur	Sadar	Thakurgaon	0.283401	18	30	10	1	0	1	4	0	0	2	3	1	0	0	8	10		370.5	197.6	0	118.56	49.4	0	0	0	0	0	0	1082.4	6.916	1657.81			202.54	74.1	0	64.22	0	0	4.94	0	0	0	0	741.2
114173	Jogonathpur	Sadar	Thakurgaon	0.447368	20	30	0	1	0	0	4	1	0	3	3	1	0	3	5	8		355.68	148.2	0	133.38	0	0	0	0	2223	0	0	1082.4	6.7184	1610.44			195.13	46.93	0	54.34	0	0	0	0	247	0	0	741.2
114174	Jogonathpur	Sadar	Thakurgaon	0.809717	5	21	12	1	0	0	2	1	0	2	3	0	1	3	5	10		355.68	108.68	0	123.5	19.76	0	0	0	1012.7	0	0	1082.4	6.7184	1610.44			182.78	59.28	0	51.87	19.76	0	0	0	988	0	0	741.2
114175	Jogonathpur	Sadar	Thakurgaon	0.558704	25	48	5	1	0	1	3	1	0	2	7	1	0	4	8	12		279.933	72.4533	0	115.267	16.4667	0	0	0	3293.33	0	0	1082.4	4.61067	1118.76			141.613	32.9333	0	42.8133	0	3.29333	0	0	658.667	0	0	741.2
114176	Jogonathpur	Sadar	Thakurgaon	0.437247	16	40	1	1	0	0	3	0	0	2	2.5	0	0	3	5	10		271.7	69.16	0	64.22	24.7	0	0	0	2692.3	0	0	1082.4	4.1496	1043.5			167.96	24.7	0	54.34	0	0	0	0	0	0	0	741.2
114177	Jogonathpur	Sadar	Thakurgaon	0.455466	10	24	8	1	0	0	4	0	0	1	4	0	0	4	4	9		345.8	172.9	0	128.44	19.76	0	0	0	2470	0	0	1082.4	7.3112	1752.54			163.02	49.4	0	69.16	0	0	0	0	0	0	0	741.2
114178	Jogonathpur	Sadar	Thakurgaon	0.62753	20	35	10	1	0	1	4	0	0	1	3	0	1	3	4	0		316.16	118.56	49.4	128.44	0	0	0	0	0	0	0	1082.4	6.7184	1610.44			187.72	29.64	49.4	69.16	0	0	0	0	0	0	0	741.2
114179	Jogonathpur	Sadar	Thakurgaon	0.668016	23	49	4	1	0	0	4	0	0	3	3	0	0	7	4	16		355.68	160.55	0	123.5	12.35	2.47	0	0	1235	0	0	1082.4	6.422	1539.39			209.95	46.93	0	61.75	12.35	2.47	0	0	0	0	0	741.2
114180	Jogonathpur	Sadar	Thakurgaon	0.445344	7	24	6	1	0	1	2	0	0	2	6	0	0	3	0	6		256.88	49.4	0	59.28	0	0	0	0	4940	0	0	1082.4	4.5448	1102.78			148.2	29.64	0	29.64	0	0	0	0	988	0	0	741.2
114181	Jogonathpur	Sadar	Thakurgaon	0.461538	10	24	7	1	0	0	3	0	0	3	4	1	0	3	0	0		286.52	158.08	0	143.26	0	0	0	0	2964	0	0	1082.4	4.7424	1150.73			163.02	34.58	0	34.58	0	0	0	0	0	0	0	741.2
114182	Jogonathpur	Sadar	Thakurgaon	0.222672	15	32	5	1	0	0	3	0	0	2	4	0	0	4	0	5		276.64	49.4	0	98.8	0	0	0	0	3952	0	0	1082.4	6.3232	1534.31			158.08	29.64	0	49.4	0	0	0	0	0	0	0	741.2
114183	Jogonathpur	Sadar	Thakurgaon	0.259109	25	42	5	1	0	0	3	0	0	3	4	1	1	3	7	25		247	49.4	0	59.28	0	0	0	0	3280.16	0	0	1082.4	4.7424	1150.73			197.6	59.28	0	49.4	0	0	0	0	0	0	0	741.2
114184	Jogonathpur	Sadar	Thakurgaon	0.850202	10	29	10	1	0	1	4	0	0	2	2	0	1	3	6	18		370.5	205.833	0	139.967	49.4	0	0	0	1646.67	0	0	1082.4	6.916	1617.12			222.3	82.3333	0	74.1	0	0	0	0	0	0	0	741.2
114185	Jogonathpur	Sadar	Thakurgaon	0.299595	10	40	5	1	0	0	2	0	0	1	0.5	0	1	3	2	12		247	49.4	0	59.28	0	0	0	0	4940	0	0	1082.4	5.1376	1246.62			153.14	29.64	0	49.4	0	0	0	0	0	0	0	741.2
114186	Jogonathpur	Sadar	Thakurgaon	1.03239	10	35	10	1	0	1	4	0	0	1	7	0	0	3	0	60		335.92	247	0	128.44	12.35	0	4.94	0	1976	0	0	1082.4	6.7184	1610.44			197.6	74.1	0	56.81	0	0	0	0	0	0	0	741.2
114187	Jogonathpur	Sadar	Thakurgaon	0.718623	28	55	3	1	0	1	3	0	0	2	2.5	0	0	0	6	5		266.76	69.16	0	98.8	0	0	0	0	3458	0	0	1082.4	5.928	1386.11			148.2	29.64	0	49.4	0	0	0	0	0	0	0	741.2
114188	Jogonathpur	Sadar	Thakurgaon	0.437247	20	42	0	1	0	0	3	0	0	1	3	0	0	3	5	15		276.64	69.16	0	74.1	24.7	0	0	0	3630.9	0	0	1082.4	5.7304	1390.46			148.2	14.82	0	49.4	0	0	0	0	0	0	0	741.2
114189	Jogonathpur	Sadar	Thakurgaon	0.313765	23	49	0	1	0	0	3	0	0	3	3	0	0	4	5	8		228	26.6	0	83.6	0	0	0	0	6840	0	0	1082.4	6.384	1549.06			152	38	0	49.4	0	0	0	0	0	0	0	741.2
114190	Jogonathpur	Sadar	Thakurgaon	0.433198	17	40	0	1	0	0	2	0	0	3	3	0	1	3	3	15		232.18	54.34	0	44.46	24.7	0	0	0	3630.9	0	0	1082.4	5.5328	1342.52			192.66	98.8	0	24.7	0	0	0	0	0	0	0	741.2
114191	Jogonathpur	Sadar	Thakurgaon	0.708502	9	27	10	1	0	1	4	0	0	1	4	0	0	4	2	10		375.44	217.36	0	167.96	49.4	0	0	0	0	0	0	1082.4	6.7184	1610.44			217.36	79.04	0	59.28	0	0	0	0	0	0	0	741.2
114192	Jogonathpur	Sadar	Thakurgaon	0.352227	20	36	5	1	0	1	2	0	1	1	3.5	0	0	3	6	5		345.8	148.2	0	74.1	0	0	0	0	0	0	0	1082.4	5.928	1438.41			158.08	98.8	0	54.34	49.4	0	0	0	790.4	0	0	741.2
114193	Jogonathpur	Sadar	Thakurgaon	0.62753	18	38	0	1	0	0	2	0	0	1	3	0	0	3	4	15		326.04	172.9	0	108.68	24.7	0	0	0	815.1	0	0	1082.4	4.5448	1102.78			158.08	74.1	0	59.28	0	0	0	0	0	0	0	741.2
114194	Jogonathpur	Sadar	Thakurgaon	0.639676	12	30	8	1	0	0	4	0	0	3	2	0	1	4	0	9		350.74	247	0	138.32	0	0	4.94	0	1482	0	0	1082.4	6.5208	1563.07			197.6	98.8	0	59.28	0	0	0	0	0	0	0	741.2
114195	Jogonathpur	Sadar	Thakurgaon	0.568826	35	58	0	1	0	0	3	0	0	3	0.75	0	1	3	7	7		256.88	59.28	0	59.28	24.7	0	0	0	3309.8	0	0	1082.4	4.5448	1102.78			148.2	123.5	0	34.58	0	0	0	0	0	0	0	741.2
114196	Jogonathpur	Sadar	Thakurgaon	0.668016	19	45	8	1	0	1	3	0	0	2	3	0	0	4	5	15		345.8	197.6	0	181.133	16.4667	0	0	0	806.867	0	0	1082.4	6.45493	1547.29			197.6	115.267	0	57.6333	0	0	0	0	823.333	0	0	741.2
114197	Jogonathpur	Sadar	Thakurgaon	0.510121	8	32	6	1	0	1	3	0	0	1	4	0	0	3	0	16		237.12	39.52	0	79.04	0	0	0	0	5928	0	0	1082.4	5.5328	1293.7			197.6	19.76	0	59.28	0	0	0	0	0	0	0	741.2
114198	Jogonathpur	Sadar	Thakurgaon	0.497976	30	55	0	1	0	0	3	0	0	3	3	0	1	3	3	12		247	34.2	0	83.6	0	0	0	0	6080	0	0	1082.4	6.384	1549.06			171	68.4	0	30.4	0	0	0	0	0	0	0	741.2
[truncated: 2 more columns]

## Sheet: Potato-maize-monsoon rice
																										Rates of farmers’ countable sources of nutrients															Rates of farmers’ countable sources of nutrients
																										Potato															Maize
ID of the respondent farmers	Agricultural Block	Upazilla	District	Farm size (ha)	Farming experience (years)	Age (years)	Education (years)	Gender	Training on soil nutrient management	Crop farming related training	Land typology	Knowledge regarding optimum dose and FRG	Farmers tested their Soil	Decision regarding Fertilizer application	Distance of input market (km)	Member of any organization	Received credit	Cattle (no.)	Goat and Sheep (no.)	Poultry (no.)		Urea (Kg/ha)	TSP (Kg/ha)	DAP (kg/ha)	MoP (kg/ha)	Gypsum (kg/ha)	ZnSO4 (Mono-hydrate) (kg/ha)	ZnSO4 (Hepta-hydrate) (kg/ha)	Boron (kg/ha)	MgSO4 (kg/ha)	Cowdung (kg/ha)	Vermicompost (kg/ha)	Potato Straw (aboveground)	Total quantity produced (t/ha)	Farm income (USD/ha)		Urea (Kg/ha)	TSP (Kg/ha)	DAP (kg/ha)	MoP (Kg/ha)	Gypsum (Kg/ha)	ZnSO4 (Mono-hydrate) (kg/ha)	ZnSO4 (Hepta-hydrate) (kg/ha)	Boron (kg/ha)	MgSO4 (kg/ha)	Cowdung (kg/ha)	Maize straw (aboveground)	Total quantity produced (t/ha)	Farm income (USD/ha)
115001	Paurashava	Durgapur	Rajshahi	4.32389	22	46	12	1	0	1	4	1	0	1	1	1	0	2	4	10		452.833	224.545	187.121	336.818	112.273	7.48485	0	0	29.9394	748.485	0	180.6	26.9455	3170.05		198.348	40.4242	56.1364	41.1667	37.3636	1.87121	0	0	18.9248	0	340.8	4.94	1010.45
115002	Paurashava	Durgapur	Rajshahi	3.583	18	34	14	1	1	0	4	0	0	2	1	1	0	3	5	15		471.545	134.727	344.303	314.364	119.758	0	7.48485	7.48485	22.4545	1122.73	0	180.6	28.4424	3346.17		224.545	23	0	0	0	0	3.4	0	0	0	340.8	5.38909	1123.61
115003	Paurashava	Durgapur	Rajshahi	3.47773	17	35	10	1	0	1	4	0	0	2	0.5	1	0	0	3	0		444.6	98.8	345.8	370.5	98.8	4.94	0	7.41	24.7	0	345.8	180.6	28.2568	3324.33		232.18	30	0	31.7	30.71	0	0	4.94	0	0	340.8	5.1376	1051.93
115004	Paurashava	Durgapur	Rajshahi	3.54656	20	37	7	1	0	1	4	0	1	2	1.5	1	0	2	1	11		449.091	112.273	374.242	411.667	89.8182	0	7.48485	0	37.4242	0	374.242	180.6	29.9394	3434.22		205.545	0	0	30.4	47.12	0	0	0	0	0	340.8	5.38909	1123.61
115005	Paurashava	Durgapur	Rajshahi	1.62146	10	25	9	1	0	0	4	0	0	2	4	0	0	0	7	15		561.364	374.242	0	336.818	149.697	0	7.48485	3.74242	18.7121	748.485	0	180.6	26.9455	3170.05		187.121	37.4242	0	56.1364	51.3	0	0	0	18.7121	0	340.8	5.23939	1078.7
115006	Paurashava	Durgapur	Rajshahi	2.52429	15	38	11	1	0	0	3	1	0	2	4	1	0	3	2	20		419.152	324.343	0	299.394	124.747	0	4.9899	4.9899	39.9192	2993.94	0	180.6	30.9374	3548.7		249.495	35.9495	0	34.9293	0	4.9899	0	0	0	0	340.8	4.9899	1042.01
115007	Paurashava	Durgapur	Rajshahi	1.59109	8	46	5	1	0	0	4	1	0	1	2.5	1	0	0	2	16		329.333	274.444	0	274.444	109.778	0	0	0	0	2744.44	0	180.6	24.7	2905.88		205.833	0	0	0	20.31	0	0	0	0	0	340.8	5.48889	1130.07
115008	Paurashava	Durgapur	Rajshahi	1.4251	20	45	12	1	0	0	4	0	0	2	1	1	0	1	2	20		435.882	339.02	0	314.804	96.8627	4.84314	0	4.84314	0	2421.57	0	180.6	23.2471	2734.95		227.627	0	0	24.2157	0	0	0	4.84314	0	0	340.8	5.03686	1031.3
115009	Paurashava	Durgapur	Rajshahi	1.38057	20	40	5	1	0	0	4	0	0	2	2	1	1	0	0	0		430.379	130.985	187.121	336.818	93.5606	0	7.48485	3.74242	56.1364	748.485	0	180.6	31.4364	3605.94		198.348	37.4242	56.1364	41.1667	67.3636	1.87121	0	0	7.48485	0	340.8	4.94	1010.45
115010	Paurashava	Durgapur	Rajshahi	2.08907	20	35	9	1	0	0	4	0	0	1	3	0	0	2	5	12		449.091	149.697	187.121	336.818	149.697	0	7.48485	7.48485	0	2095.76	0	180.6	28.4424	3346.17		239.515	54.9091	0	37.4242	74.8485	0	0	0	0	0	340.8	4.7903	986.239
115011	Paurashava	Durgapur	Rajshahi	1.23482	20	40	8	1	0	0	4	0	0	2	3	0	0	0	2	4		494	261.529	145.294	319.647	72.6471	0	0	0	0	581.176	0	180.6	27.8965	3199.89		145.294	72.6471	0	29.0588	43.5882	0	0	0	0	0	340.8	4.53318	935.01
115012	Paurashava	Durgapur	Rajshahi	1.13765	12	45	8	1	0	1	3	0	0	1	3	1	1	0	0	0		518.7	370.5	0	321.1	123.5	4.94	0	0	0	1235	0	180.6	27.664	3254.59		232.18	0	0	24.7	0	0	0	0	0	0	340.8	5.1376	1051.93
115013	Paurashava	Durgapur	Rajshahi	1.63968	25	45	0	1	0	0	4	0	0	2	2	0	0	0	2	18		543.4	345.8	0	395.2	49.4	0	9.88	9.88	0	988	0	180.6	22.1312	2603.67		177.6	0	49.4	0	41.4	0	0	0	0	0	340.8	4.7424	976.376
115014	Paurashava	Durgapur	Rajshahi	1.10526	7	25	14	1	0	1	4	0	0	2	0.5	1	0	0	0	10		419.152	187.121	374.242	523.939	149.697	0	7.48485	3.74242	37.4242	0	0	180.6	31.4364	3513.48		187.121	39.4242	0	56.1364	0	0	0	3.74242	18.7121	0	340.8	5.0897	1049.64
115015	Paurashava	Durgapur	Rajshahi	1.73684	9	28	12	1	1	1	4	0	0	2	3	1	0	2	2	3		523.939	149.697	374.242	374.242	37.4242	0	0	0	37.4242	1496.97	0	180.6	31.4364	3698.4		224.545	0	0	0	0	0	0	0	0	0	340.8	5.0897	1064.61
115016	Paurashava	Durgapur	Rajshahi	1.65992	10	30	10	1	0	0	4	0	0	2	3.5	0	1	0	0	10		598.788	149.697	374.242	449.091	112.273	0	0	7.48485	22.4545	0	0	180.6	28.5921	3279.68		187.121	0	48	29.9394	0	0	0	0	0	0	340.8	5.20945	1088.21
115017	Paurashava	Durgapur	Rajshahi	1.93522	6	27	14	1	0	0	4	1	0	2	2	0	1	2	5	20		673.636	374.242	149.697	486.515	74.8485	7.48485	0	0	37.4242	0	0	180.6	27.5442	3159.49		224.545	0	0	0	0	0	0	0	0	0	340.8	5.0897	1064.61
115018	Paurashava	Durgapur	Rajshahi	1.23887	12	33	9	1	0	0	4	0	0	2	1	1	0	0	2	4		441.606	0	498.99	399.192	49.899	0	4.9899	2.49495	12.4747	1247.47	0	180.6	30.4384	3491.46		199.596	69.798	0	24.9495	37.654	0	0	0	0	0	340.8	4.9899	1027.33
115019	Paurashava	Durgapur	Rajshahi	1.26721	18	38	7	1	0	1	4	0	0	2	4	1	0	2	0	6		581.176	217.941	290.588	406.824	72.6471	0	14.5294	0	29.0588	1743.53	0	180.6	26.1529	2999.9		145.294	0	0	14.336	0	0	0	0	0	0	340.8	3.89388	812.792
115020	Paurashava	Durgapur	Rajshahi	1.06883	30	45	0	1	1	1	4	0	1	2	4	1	0	0	2	10		479.03	149.697	374.242	404.182	74.8485	0	14.9697	0	29.9394	1496.97	0	180.6	27.3047	3132.01		224.545	0	0	0	0	0	0	0	14.9697	0	340.8	5.0897	1043.48
115021	Paurashava	Durgapur	Rajshahi	1.13765	10	34	14	1	0	0	4	0	0	2	4	1	1	1	2	5		599.857	176.429	352.857	352.857	70.5714	7.05714	0	7.05714	42.3429	1058.57	0	180.6	29.64	3399.88		247	0	0	42.3429	0	0	0	0	0	0	340.8	5.36343	1100.08
115022	Paurashava	Durgapur	Rajshahi	1.76113	35	47	4	1	0	0	4	0	0	2	2	1	1	0	2	8		413.892	0	534.054	367.162	100.135	0	13.3514	0	26.7027	0	0	180.6	26.9697	3093.59		247	100.135	0	53.4054	44.57	0	6.67568	0	0	0	340.8	4.53946	926.741
115023	Paurashava	Durgapur	Rajshahi	1.18219	9	28	2	1	0	0	4	0	0	2	2	0	0	2	1	8		598.788	299.394	187.121	374.242	74.8485	7.48485	0	7.48485	59.8788	0	374.242	180.6	27.5442	3159.49		187.121	0	45	29.9394	0	0	0	0	0	0	340.8	5.20945	1088.21
115024	Paurashava	Durgapur	Rajshahi	1.4251	12	32	5	1	0	1	4	0	0	2	4	1	0	2	1	12		507.534	304.521	304.521	514.301	135.342	0	13.5342	0	54.137	1015.07	0	180.6	31.1288	3662.21		203.014	47.3699	0	47.3699	0	0	0	0	0	0	340.8	4.33096	891.668
115025	Paurashava	Durgapur	Rajshahi	0.574899	34	54	0	1	0	0	3	0	0	3	3.5	0	1	2	3	12		449.091	336.818	0	314.364	112.273	0	0	0	0	0	0	180.6	26.9455	3011.55		224.545	67.3636	0	67.3636	0	0	0	0	0	0	340.8	4.94	1023.66
115026	Paurashava	Durgapur	Rajshahi	0.615385	35	60	5	1	0	0	4	0	0	1	4.5	0	0	3	3	20		381.727	0	374.242	299.394	112.273	7.48485	0	0	37.4242	748.485	0	180.6	26.9455	3011.55		224.545	54.9091	0	37.4242	0	0	0	0	0	0	340.8	4.94	1041.27
115027	Paurashava	Durgapur	Rajshahi	0.506073	7	26	11	1	0	0	4	0	0	3	4.5	0	0	3	5	15		411.667	187.121	134.727	299.394	74.8485	0	0	7.48485	0	0	0	180.6	28.4424	3346.17		164.667	0	0	29.9394	0	0	0	0	0	0	340.8	5.38909	1114.8
115028	Paurashava	Durgapur	Rajshahi	0.692308	15	30	8	1	0	0	3	0	0	2	4	0	0	4	5	6		464.061	336.818	0	261.97	89.8182	7.48485	0	0	0	748.485	0	180.6	29.9394	3346.17		149.697	52.3939	0	44.9091	44.223	0	0	0	0	820.5	340.8	5.38909	1096.31
115029	Paurashava	Durgapur	Rajshahi	0.668016	30	56	1	1	1	0	3	0	0	2	1.5	0	0	2	0	8		449.091	269.455	0	329.333	119.758	0	0	0	29.9394	2395.15	0	180.6	29.9394	3346.17		119.758	0	0	0	0	0	0	0	0	0	340.8	5.38909	1083.1
115030	Paurashava	Durgapur	Rajshahi	0.638664	20	52	0	1	0	0	4	0	0	3	0.5	0	0	3	3	20		479.03	0	261.97	261.97	59.8788	0	7.48485	0	0	1721.52	0	180.6	26.9455	3011.55		164.667	0	0	29.9394	0	0	0	0	0	0	340.8	4.49091	911.39
115031	Paurashava	Durgapur	Rajshahi	0.948381	15	35	8	1	0	0	2	1	0	2	4	0	0	2	0	12		351.788	276.939	0	261.97	149.697	0	0	0	0	748.485	0	180.6	26.9455	3170.05		224.545	44.9091	0	37.4242	0	0	0	0	0	0	340.8	4.94	1041.27
115032	Paurashava	Durgapur	Rajshahi	0.350202	7	22	10	1	0	0	3	1	0	1	4	0	0	2	5	0		411.667	336.818	0	336.818	112.273	7.48485	0	0	0	1496.97	0	180.6	25.4485	2919.09		149.697	52.3939	0	44.9091	0	0	0	0	0	0	340.8	4.19152	867.362
115033	Paurashava	Durgapur	Rajshahi	0.854251	30	45	0	1	0	0	4	1	0	2	2.5	1	0	0	0	6		381.727	336.818	0	336.818	119.758	0	0	7.48485	0	2993.94	0	180.6	22.4545	2575.67		239.515	67.3636	0	0	0	0	0	0	0	0	340.8	5.38909	1096.31
115034	Paurashava	Durgapur	Rajshahi	0.890688	25	40	8	1	0	0	4	0	0	2	1	0	1	2	0	6		415.409	269.455	0	336.818	112.273	0	0	0	0	3368.18	0	180.6	25.5982	3011.55		224.545	44.9091	0	56.1364	34.634	0	0	0	0	0	340.8	5.38909	1101.59
115035	Paurashava	Durgapur	Rajshahi	0.530364	30	50	10	1	0	0	4	0	0	2	2	0	1	0	0	12		359.914	0	268.171	317.571	105.857	0	7.05714	0	49.4	705.714	0	180.6	25.4057	2914.18		247	0	0	42.3429	0	0	0	0	0	0	340.8	5.08114	1046.12
115036	Paurashava	Durgapur	Rajshahi	0.469636	4	24	12	1	0	0	3	0	0	2	3.5	0	0	3	4	15		360.62	172.9	108.68	296.4	98.8	4.94	0	4.94	0	3952	0	180.6	27.664	3254.59		158.08	0	0	0	0	0	0	0	0	0	340.8	5.1376	1098.42
115037	Paurashava	Durgapur	Rajshahi	0.396761	20	35	2	1	0	0	3	0	0	2	4	1	0	7	5	15		401.375	324.188	0	339.625	77.1875	0	0	0	0	3087.5	0	180.6	27.7875	3269.12		154.375	0	0	0	0	0	0	0	0	0	340.8	4.94	998.897
115038	Paurashava	Durgapur	Rajshahi	0.757085	30	60	2	1	0	0	4	1	0	1	1	0	0	2	5	20		486.515	187.121	112.273	299.394	59.8788	0	0	0	0	1047.88	0	180.6	20.9576	2465.6		212.091	37.4242	0	0	31.4242	0	0	0	0	0	340.8	5.38909	1112.16
115039	Paurashava	Durgapur	Rajshahi	0.534413	8	30	15	1	0	0	3	1	1	1	2	0	0	0	0	10		389.212	187.121	112.273	306.879	112.273	0	7.48485	0	37.4242	1721.52	0	180.6	31.4364	3513.48		112.273	0	0	0	0	0	0	0	0	0	340.8	4.94	1010.45
115040	Paurashava	Durgapur	Rajshahi	0.700405	5	22	13	1	0	0	3	0	0	2	3.5	0	0	2	6	35		434.121	374.242	0	299.394	112.273	0	0	7.48485	0	2993.94	0	180.6	26.9455	3011.55		239.515	67.3636	0	0	0	0	0	0	0	0	340.8	4.7903	981.836
115041	Paurashava	Durgapur	Rajshahi	0.919028	7	22	10	1	0	0	3	0	0	3	4	1	0	0	5	9		344.303	299.394	0	261.97	112.273	0	0	7.48485	0	1946.06	0	180.6	26.9455	3090.8		142.212	0	0	37.4242	0	0	0	0	0	0	340.8	5.0897	1052.28
115042	Paurashava	Durgapur	Rajshahi	0.59919	5	25	11	1	0	0	3	0	0	2	3	1	0	0	0	15		444.6	296.4	0	345.8	148.2	0	0	0	0	741	0	180.6	31.616	3626.54		158.08	0	0	0	0	0	0	0	0	0	340.8	4.94	1060.65
115043	Paurashava	Durgapur	Rajshahi	0.882591	10	25	10	1	0	0	4	0	0	1	5	0	0	2	5	20		441.606	261.97	0	299.394	112.273	0	7.48485	7.48485	0	1796.36	0	180.6	28.4424	3346.17		209.576	0	0	0	0	0	0	0	0	0	340.8	5.0897	1039.07
115044	Paurashava	Durgapur	Rajshahi	0.240891	15	30	0	1	0	0	3	0	0	3	4	1	1	0	5	15		401.375	0	231.562	231.562	77.1875	0	0	0	0	3087.5	0	180.6	27.7875	3269.12		210.688	0	0	0	0	0	0	0	0	1845.5	340.8	5.24875	1185.06
115045	Paurashava	Durgapur	Rajshahi	0.724696	30	50	4	1	0	0	4	0	0	1	1	0	0	2	5	17		374.242	0	374.242	374.242	74.8485	0	0	0	37.4242	2245.45	0	180.6	29.9394	3346.17		202.091	37.4242	0	0	37.4242	0	0	0	0	0	340.8	5.38909	1112.16
115046	Paurashava	Durgapur	Rajshahi	0.716599	10	25	10	1	0	0	4	0	0	1	1.5	0	0	2	5	0		299.394	0	449.091	336.818	37.4242	0	7.48485	0	18.7121	2245.45	0	180.6	28.4424	3346.17		187.121	42.4242	0	56.1364	0	0	0	3.74242	22.7121	0	340.8	5.23939	1078.7
115047	Paurashava	Durgapur	Rajshahi	0.59919	35	50	0	1	0	0	4	0	0	2	2	0	1	2	0	20		592.8	296.4	247	395.2	49.4	0	9.88	0	0	2470	0	180.6	27.664	3254.59		197.6	0	49.4	0	49.4	4.3	0	0	0	0	340.8	5.1376	1051.93
115048	Paurashava	Durgapur	Rajshahi	0.587045	14	45	7	1	0	1	4	0	0	3	1	1	0	2	5	61		374.242	74.8485	374.242	449.091	37.4242	7.48485	0	7.48485	37.4242	0	0	180.6	30.5382	3413.09		122.273	0	0	0	0	0	0	0	0	0	340.8	4.19152	867.362
115049	Paurashava	Durgapur	Rajshahi	0.716599	17	38	5	1	0	0	4	0	0	3	4	0	0	5	5	10		419.152	299.394	149.697	269.455	74.8485	0	0	0	0	2993.94	0	180.6	28.7418	3381.39		119.758	0	0	0	0	0	3.47	0	0	0	340.8	4.19152	854.153
115050	Paurashava	Durgapur	Rajshahi	0.912955	25	45	0	1	0	0	4	0	0	2	3.5	1	0	0	5	15		449.091	74.8485	374.242	374.242	74.8485	0	0	7.48485	29.9394	1496.97	0	180.6	23.9515	2817.83		132.273	0	0	0	0	0	0	0	0	0	340.8	4.7903	1010.01
115051	Paurashava	Durgapur	Rajshahi	0.864372	12	28	5	1	0	0	4	0	0	2	3	0	0	3	4	7		523.939	239.515	374.242	374.242	74.8485	0	0	0	0	2993.94	0	180.6	30.5382	3592.73		194.606	74.8485	0	0	0	0	0	0	0	0	340.8	4.31127	877.048
115052	Paurashava	Durgapur	Rajshahi	0.923077	10	26	10	1	0	0	4	0	0	2	3	0	0	0	5	15		548.889	329.333	274.444	365.926	0	0	0	0	0	3659.26	0	180.6	29.2741	3444.01		182.963	64.8889	0	54.8889	0	0	0	0	0	0	340.8	5.12296	1043.97
115053	Paurashava	Durgapur	Rajshahi	0.890688	8	25	12	1	0	0	4	0	0	2	3	0	0	3	3	13		561.364	149.697	374.242	374.242	112.273	0	7.48485	0	22.4545	1496.97	0	180.6	27.8436	3275.72		187.121	0	59.8788	0	35.7	0	0	0	0	0	340.8	5.38909	1096.31
115054	Paurashava	Durgapur	Rajshahi	0.931174	10	26	6	1	0	0	4	0	0	2	3	0	0	0	5	10		588.095	352.857	235.238	470.476	58.8095	0	11.7619	11.7619	0	0	0	180.6	28.2286	3237.98		235.238	47.0476	0	58.8095	0	3.45	0	0	0	1037	340.8	5.17524	1061.34
115055	Paurashava	Durgapur	Rajshahi	0.935223	20	40	5	1	0	0	3	0	0	2	2	0	0	2	5	14		404.182	224.545	149.697	374.242	74.8485	7.48485	0	0	22.4545	1796.36	0	180.6	28.7418	3296.86		112.273	0	0	0	0	0	0	0	0	0	340.8	4.19152	892.018
115056	Paurashava	Durgapur	Rajshahi	0.862348	10	33	14	1	1	1	4	0	1	3	0.5	1	0	0	0	15		449.091	149.697	374.242	374.242	74.8485	0	7.48485	0	22.4545	2245.45	0	180.6	29.9394	3434.22		239.515	67.3636	0	0	30.345	0	0	0	0	0	340.8	5.38909	1096.31
115057	Paurashava	Durgapur	Rajshahi	0.708502	20	43	0	1	0	0	4	0	0	3	0.5	0	1	0	0	8		271.7	0	494	370.5	37.05	0	0	0	0	2964	617.5	180.6	25.194	2815.8		133.5	0	0	0	0	0	0	6	0	0	340.8	4.94	1017.06
115058	Paurashava	Durgapur	Rajshahi	0.366397	18	37	8	1	1	0	4	0	0	3	1.5	1	0	1	5	0		306.879	149.697	149.697	224.545	112.273	0	0	0	0	1871.21	0	180.6	30.8376	3537.25		217.061	74.8485	0	37.4242	0	0	0	0	22.4545	0	340.8	5.0897	1069.01
115059	Paurashava	Durgapur	Rajshahi	0.931174	10	28	10	1	0	0	4	0	0	2	1.5	0	0	3	0	0		449.091	187.121	374.242	374.242	37.4242	0	7.48485	0	37.4242	1496.97	0	180.6	31.4364	3513.48		234.545	59.8788	0	0	0	0	0	0	0	0	340.8	4.7903	1010.01
115060	Paurashava	Durgapur	Rajshahi	0.59919	12	34	12	1	0	0	3	0	0	3	4	0	1	2	0	14		571.188	77.1875	154.375	231.562	77.1875	0	0	0	0	3859.38	0	180.6	27.7875	3269.12		154.375	0	0	0	0	0	0	0	0	0	340.8	4.94	998.897
115061	Paurashava	Durgapur	Rajshahi	0.546559	8	22	10	1	0	1	4	0	0	3	4	1	0	5	0	6		434.121	0	374.242	374.242	74.8485	7.48485	0	0	37.4242	1122.73	0	180.6	28.4424	3346.17		164.667	0	0	0	0	0	0	0	0	0	340.8	4.7903	981.836
115062	Paurashava	Durgapur	Rajshahi	0.931174	13	31	8	1	0	1	4	0	1	2	3.5	1	0	2	0	6		561.364	224.545	374.242	449.091	89.8182	0	0	0	37.4242	1496.97	0	180.6	26.9455	3170.05		224.545	74.8485	0	47.44	35.62	0	0	0	0	0	340.8	5.0897	1039.07
115063	Paurashava	Durgapur	Rajshahi	0.748988	22	38	0	1	0	0	3	0	0	1	3.25	0	0	2	5	10		370.5	247	123.5	308.75	61.75	0	0	0	0	2470	0	180.6	29.64	3487.06		133.5	0	0	0	0	0	0	0	0	0	340.8	4.693	969.838
115064	Paurashava	Durgapur	Rajshahi	0.700405	7	26	10	1	0	0	4	0	0	3	4	0	0	7	3	10		449.091	299.394	299.394	299.394	89.8182	0	0	0	0	3742.42	0	180.6	29.9394	3522.28		224.545	0	44.9091	0	0	0	0	0	0	0	340.8	4.7903	968.627
115065	Paurashava	Durgapur	Rajshahi	0.862348	10	28	0	1	0	0	4	0	0	3	1.5	1	0	2	5	0		314.364	149.697	149.697	224.545	112.273	7.48485	0	0	29.9394	1871.21	0	180.6	30.2388	3468.57		232.03	67.3636	0	46.9091	0	0	0	0	0	0	340.8	4.7903	1010.01
115066	Paurashava	Durgapur	Rajshahi	0.906883	11	30	0	1	0	0	4	0	0	3	1.5	0	0	6	0	0		449.091	187.121	374.242	374.242	37.4242	0	0	7.48485	22.4545	1496.97	0	180.6	31.4364	3513.48		217.061	59.8788	0	0	0	0	0	0	0	0	340.8	4.7903	1010.01
115067	Khochabari	Sadar	Thakurgaon	3.24696	40	64	10	1	0	0	4	0	0	2	1	1	1	3	4	8		508.82	345.8	0	345.8	74.1	4.94	0	4.94	24.7	494	0	180.6	26.676	2981.44		217.36	88.8	0	44.46	34.22	0	0	0	0	0	390.6	5.3352	1083.89
115068	Khochabari	Sadar	Thakurgaon	3.48178	20	47	12	1	0	1	3	0	0	2	5	1	1	3	5	25		469.3	333.45	0	333.45	61.75	0	12.35	0	37.05	1235	0	180.6	27.664	3254.59		235	61.75	0	32.52	0	3.3	4.8	6.35	0	0	390.6	5.434	1126.03
115069	Khochabari	Sadar	Thakurgaon	2.99798	30	56	7	1	0	0	3	0	0	1	3	0	0	2	0	13		321.1	0	321.1	321.1	98.8	4.94	0	4.94	0	1185.6	0	220.4	29.64	3487.06		256.88	83.28	0	48.4	44.1	0	0	0	0	0	390.6	5.2364	1070.82
115070	Khochabari	Sadar	Thakurgaon	3.23887	10	30	10	1	0	1	3	1	0	3	5	1	1	2	0	8		345.8	0	296.4	345.8	74.1	0	4.94	0	24.7	1729	0	220.4	21.736	2429.32		197.9	49.4	0	39.52	0	0	0	0	14.88	0	390.6	5.1376	1034.49
115071	Khochabari	Sadar	Thakurgaon	1.37652	8	38	12	1	0	1	3	0	0	3	0.125	1	1	4	4	15		494	321.1	0	321.1	98.8	4.94	0	4.94	24.7	1976	0	220.4	26.676	3138.35		247	74.1	0	49.4	74.1	0	0	0	0	0	390.6	5.3352	1089.71
115072	Khochabari	Sadar	Thakurgaon	1.7915	3	25	12	1	0	0	3	0	0	1	3	0	0	4	6	20		494	301.34	0	321.1	123.5	0	0	0	0	2470	0	220.4	20.748	2379.92		165.08	79.28	0	39.52	69.16	0	4.94	4.94	14.82	1246.63	390.6	5.3352	1089.71
115073	Khochabari	Sadar	Thakurgaon	1.31579	7	29	8	1	0	0	4	0	0	2	2	0	0	2	1	3		407.55	185.25	123.5	370.5	61.75	4.94	0	2.47	24.7	1235	0	220.4	23.712	2650.16		222.3	61.75	0	49.4	61.75	0	2.47	0	0	0	390.6	4.94	1017.06
115074	Khochabari	Sadar	Thakurgaon	1.2753	20	45	8	1	1	1	4	1	0	2	1	0	0	6	8	20		494	395.2	0	395.2	74.1	4.94	0	0	24.7	2321.8	0	220.4	27.664	3254.59		247	74.1	0	49.4	74.1	0	0	0	0	0	390.6	5.3352	1089.71
115075	Khochabari	Sadar	Thakurgaon	2.17004	40	59	7	1	0	1	3	0	0	1	5	1	1	4	0	0		444.6	370.5	0	321.1	74.1	0	4.94	2.47	0	1729	0	220.4	29.64	3487.06		259.35	84.1	0	37.05	24.7	0	2.47	7.47	0	0	390.6	5.2364	1073.72
115076	Khochabari	Sadar	Thakurgaon	1.73279	15	32	10	1	0	0	3	0	0	3	3	1	1	4	4	15		370.5	247	0	247	86.45	2.47	0	0	0	2717	0	220.4	31.616	3626.54		222.3	71.75	0	49.4	61.75	0	2.47	0	0	0	390.6	5.1376	1054.84
115077	Khochabari	Sadar	Thakurgaon	1.31579	20	43	14	1	0	1	3	0	0	1	2.5	1	0	5	5	6		469.3	247	0	296.4	98.8	2.47	0	2.47	0	2470	0	220.4	27.664	3091.86		222.3	81.75	0	49.4	61.75	0	2.47	0	0	0	390.6	4.94	1017.06
115078	Khochabari	Sadar	Thakurgaon	1.33603	10	27	16	1	0	0	4	0	0	2	1	1	1	6	9	52		494	296.4	0	330.98	98.8	4.94	0	0	24.7	1235	0	220.4	27.664	3173.22		256.88	83.98	0	49.4	74.1	0	0	6.47	0	0	390.6	5.2364	1070.82
115079	Khochabari	Sadar	Thakurgaon	1.21457	30	50	0	1	0	0	3	0	0	3	4	0	1	2	5	6		444.6	345.8	0	365.56	74.1	0	0	0	0	1580.8	0	220.4	27.664	3254.59		222.3	0	0	39.52	0	0	0	0	0	0	390.6	5.5328	1121.67
115080	Khochabari	Sadar	Thakurgaon	1.32794	30	45	0	1	1	0	3	0	0	3	4	0	1	4	4	20		375.44	0	296.4	316.16	98.8	0	0	0	0	2964	0	220.4	19.76	2324.71		256.88	79.04	0	35.52	79.04	0	0	0	0	1058.8	390.6	4.97952	1021.71
115081	Khochabari	Sadar	Thakurgaon	1.84615	30	55	5	1	0	0	4	0	0	2	1.5	0	1	3	2	50		494	316.16	0	355.68	64.22	4.94	0	4.94	24.7	1482	0	220.4	23.712	2650.16		247	74.1	0	49.4	74.1	0	0	0	0	0	390.6	5.3352	1089.71
115082	Khochabari	Sadar	Thakurgaon	1.51822	20	42	2	1	0	0	3	0	0	2	1	1	1	1	0	2		410.02	251.94	0	311.22	74.1	0	0	4.94	0	2223	0	220.4	28.652	3202.28		247	64.22	0	59.28	0	0	0	0	0	0	390.6	5.1376	1046.12
115083	Khochabari	Sadar	Thakurgaon	1.20445	5	25	16	1	0	1	3	0	0	2	0.5	1	1	4	0	10		345.8	0	247	271.7	49.4	0	0	0	24.7	2766.4	0	220.4	29.64	3312.71		187.72	0	0	49.4	0	0	0	0	0	0	390.6	6.1256	1223.38
115084	Khochabari	Sadar	Thakurgaon	1.7996	25	45	5	1	0	0	3	1	0	2	4	0	0	2	3	20		494	247	0	370.5	98.8	0	0	4.94	34.58	2964	0	220.4	28.0592	3136.03		172.9	83.98	0	49.4	0	0	0	0	0	0	390.6	5.5328	1121.67
115085	Khochabari	Sadar	Thakurgaon	1.75304	21	36	12	1	0	1	3	0	0	2	1	0	0	4	0	10		454.48	247	0	296.4	79.04	0	9.88	0	0	2667.6	0	220.4	28.4544	3180.2		197.6	49.4	0	0	37.51	0	0	9.88	0	0	390.6	5.3352	1089.71
115086	Khochabari	Sadar	Thakurgaon	2.16599	7	23	0	1	0	0	4	0	1	2	4	0	0	4	3	50		469.3	247	0	395.2	74.1	0	9.88	4.94	24.7	2964	0	220.4	27.664	3140.68		222.3	0	0	39.52	0	0	0	0	0	0	390.6	5.5328	1121.67
115087	Khochabari	Sadar	Thakurgaon	1.76518	32	48	12	1	0	0	3	0	0	1	4	0	0	3	8	10		247	0	370.5	370.5	49.4	2.47	0	0	12.35	1679.6	0	220.4	26.8736	3003.52		185.25	30	0	12.35	0	0	0	0	12.35	0	390.6	5.434	1111.5
115088	Khochabari	Sadar	Thakurgaon	1.10324	10	28	16	1	0	1	3	0	0	1	1.5	0	1	4	2	10		458.714	352.857	0	395.2	53.6343	1.41143	0	0	14.1143	988	0	220.4	29.9223	3344.26		190.543	0	0	0	0	0	0	0	0	0	390.6	4.96823	991.321
115089	Khochabari	Sadar	Thakurgaon	1.37652	22	41	0	1	0	0	3	1	0	1	3	0	1	2	2	8		450.528	237.12	0	197.6	79.04	0	7.904	3.952	31.616	2845.44	0	220.4	24.9766	2791.51		217.36	86.944	0	31.616	0	0	0	0	0	0	390.6	5.84896	1178.63
115090	Khochabari	Sadar	Thakurgaon	1.2753	30	50	0	1	0	0	3	0	0	3	5	0	1	2	2	12		414.96	247	0	296.4	39.52	4.94	0	0	24.7	2025.4	0	220.4	26.8736	3003.52		207.48	74.1	0	24.7	24.7	0	0	0	0	0	390.6	5.3352	1083.89
115091	Khochabari	Sadar	Thakurgaon	0.639676	20	35	10	1	0	0	2	0	0	1	1	1	1	2	5	15		385.32	227.24	0	271.7	98.8	0	0	4.94	24.7	3507.4	0	220.4	31.616	3533.55		207.48	0	0	49.4	0	0	0	0	0	0	390.6	5.928	1197.22
115092	Khochabari	Sadar	Thakurgaon	0.623482	40	58	8	1	0	0	3	0	0	1	0.2	0	1	0	8	20		345.8	271.7	0	321.1	49.4	2.47	0	0	9.88	1976	0	220.4	26.182	2926.22		222.3	74.1	0	22.23	34.94	0	4.47	4.94	14.35	0	390.6	6.175	1253.16
115093	Khochabari	Sadar	Thakurgaon	0.890688	16	32	1	1	0	0	4	0	0	3	0.1	0	0	5	3	16		237.12	0	316.16	304.304	79.04	0	0	3.952	19.76	3161.6	0	220.4	27.664	3091.86		217.36	86.944	0	31.616	0	0	0	0	0	1080	390.6	5.69088	1148.4
115094	Khochabari	Sadar	Thakurgaon	0.546559	40	61	5	1	0	0	4	0	0	3	2	1	0	5	5	20		434.72	321.1	0	419.9	14.82	0	0	0	24.7	988	0	220.4	23.712	2650.16		172.9	83.98	0	49.4	0	0	0	0	0	0	390.6	5.3352	1083.89
115095	Khochabari	Sadar	Thakurgaon	0.882591	5	43	14	1	0	1	2	0	0	3	2	1	1	3	3	20		385.32	296.4	0	321.1	49.4	0	4.94	4.94	0	1482	0	220.4	27.664	3254.59		177.84	0	0	39.52	74.1	0	0	0	0	0	390.6	5.3352	1121.09
115096	Khochabari	Sadar	Thakurgaon	0.647773	30	55	1	1	0	0	4	0	0	2	2	0	0	2	0	15		419.9	321.1	0	345.8	49.4	0	0	0	0	3705	0	220.4	24.7	2905.88		247	0	0	0	98.8	0	0	0	0	0	390.6	5.2364	1073.72
115097	Khochabari	Sadar	Thakurgaon	0.94332	6	45	1	1	0	0	4	0	0	2	1	0	0	0	6	6		395.2	395.2	0	434.72	98.8	0	4.94	4.94	24.7	494	0	220.4	23.712	2650.16		247	49.4	0	29.64	34.82	0	0	0	0	0	390.6	4.94	1002.53
115098	Khochabari	Sadar	Thakurgaon	0.753036	7	28	5	1	0	0	3	1	0	1	1	0	0	3	7	10		329.333	308.75	0	370.5	82.3333	0	0	0	0	3705	0	220.4	28.8167	3390.2		267.583	82.3333	0	41.1667	82.3333	0	0	0	0	1029.17	390.6	5.187	1064.28
115099	Khochabari	Sadar	Thakurgaon	0.769231	40	63	3	1	0	0	2	1	0	1	1	0	1	2	5	0		370.5	264.643	0	264.643	141.143	3.52857	0	0	0	3528.57	0	220.4	25.4057	2914.18		176.429	0	0	17.6429	0	0	0	0	0	0	390.6	5.22229	1044.04
115100	Khochabari	Sadar	Thakurgaon	0.890688	10	46	9	1	0	0	4	1	0	1	1.5	0	1	5	0	10		321.1	271.7	0	321.1	123.5	2.47	0	0	12.35	1482	0	220.4	24.7	2760.59		259.35	74.1	0	37.05	34.7	0	3.47	3.47	0	0	390.6	5.2364	1073.72
115101	Khochabari	Sadar	Thakurgaon	0.54251	25	35	12	1	0	1	4	1	0	1	3	1	0	5	5	30		355.68	321.1	0	296.4	74.1	0	0	4.94	24.7	2964	0	220.4	27.664	3254.59		148.2	0	0	24.7	74.1	0	4.94	2.47	0	1976	390.6	5.5328	1177.46
115102	Khochabari	Sadar	Thakurgaon	0.222672	30	45	0	1	0	0	2	0	0	3	1	0	0	0	3	15		494	247	0	232.18	98.8	0	0	0	0	3112.2	0	220.4	26.676	2981.44		172.9	49.4	0	24.7	0	0	0	0	0	0	390.6	5.5328	1121.67
115103	Khochabari	Sadar	Thakurgaon	0.244939	40	60	0	1	0	1	3	0	0	2	7	0	1	3	5	6		434.72	271.7	0	321.1	98.8	0	4.94	4.94	24.7	2470	0	220.4	24.7	2760.59		271.7	74.1	0	49.4	0	0	0	0	0	0	390.6	5.3352	1083.89
115104	Khochabari	Sadar	Thakurgaon	0.910931	25	45	10	1	0	0	3	0	0	2	2	0	0	3	5	6		490.048	185.744	0	248.976	98.8	0	7.904	0	19.76	3477.76	0	220.4	27.664	3173.22		165.984	0	0	31.616	98.8	0	0	0	0	0	390.6	5.37472	1111.21
115105	Khochabari	Sadar	Thakurgaon	0.463563	12	27	8	1	1	0	3	0	0	2	2	0	0	4	0	7		406.178	329.333	0	351.289	109.778	0	0	0	0	1646.67	0	220.4	27.664	3091.86		164.667	0	0	0	0	0	0	0	0	2744.44	390.6	5.26933	1071.95
115106	Khochabari	Sadar	Thakurgaon	0.37247	15	35	8	1	0	0	2	0	0	3	4	0	0	0	3	15		464.36	197.6	0	197.6	49.4	0	0	0	0	3359.2	0	220.4	25.688	2871.01		247	0	0	0	0	0	0	0	0	0	390.6	5.7304	1153.64
115107	Khochabari	Sadar	Thakurgaon	0.840081	5	33	4	1	0	0	4	0	0	3	1.25	1	0	5	0	12		365.56	247	0	345.8	98.8	0	9.88	0	0	2964	0	220.4	25.688	2871.01		197.6	59.28	0	49.4	98.8	0	0	0	0	0	390.6	5.3352	1078.08
115108	Khochabari	Sadar	Thakurgaon	0.546559	10	39	12	1	0	0	3	0	0	3	5	1	1	2	4	10		494	197.6	0	247	0	0	0	0	0	4940	0	220.4	25.688	2871.01		247	98.8	0	0	0	0	0	0	0	0	390.6	5.928	1214.66
115109	Khochabari	Sadar	Thakurgaon	0.57085	20	40	0	1	0	0	3	0	0	3	0.5	0	1	4	0	13		517.524	176.429	0	211.714	23.5238	0	0	2.35238	0	3528.57	0	220.4	26.3467	2944.63		169.371	70.5714	0	23.5238	0	0	0	0	0	0	390.6	6.21029	1256.45
115110	Khochabari	Sadar	Thakurgaon	0.704453	30	49	9	1	0	0	3	0	0	2	1	1	1	3	0	0		370.5	296.4	0	296.4	74.1	2.47	0	0	12.35	2964	0	220.4	31.616	3533.55		197.6	98.8	0	24.7	0	0	0	0	0	0	390.6	5.928	1205.94
115111	Khochabari	Sadar	Thakurgaon	0.862348	20	36	0	1	0	0	4	0	0	2	0.75	0	1	6	5	15		247	0	345.8	296.4	98.8	0	0	0	0	2173.6	0	220.4	29.64	3312.71		247	79.04	0	49.4	0	0	0	0	0	0	390.6	5.5328	1127.48
115112	Khochabari	Sadar	Thakurgaon	0.526316	28	59	1	1	0	0	2	0	0	2	1	1	1	0	5	0		494	197.6	0	222.3	49.4	4.94	0	0	0	3556.8	0	220.4	26.676	3138.35		187.84	0	0	0	0	0	0	0	0	0	390.6	5.5328	1121.67
115113	Khochabari	Sadar	Thakurgaon	0.42915	10	25	8	1	0	0	2	0	0	2	3.25	0	0	3	3	20		494	167.96	0	197.6	49.4	0	0	0	0	3556.8	0	220.4	30.8256	3535.88		197.6	49.4	0	39.52	0	0	0	0	0	0	390.6	5.5328	1127.48
115114	Khochabari	Sadar	Thakurgaon	0.688259	15	36	1	1	0	0	4	0	0	1	3	0	0	2	3	7		316.16	0	395.2	355.68	0	0	0	0	0	2371.2	0	220.4	19.76	2208.47		237.12	98.8	0	39.52	59.28	0	0	0	0	0	390.6	5.5328	1127.48
115115	Khochabari	Sadar	Thakurgaon	0.48583	38	65	4	1	0	0	2	0	0	2	3	1	0	0	5	0		485.767	205.833	0	230.533	41.1667	0	0	0	0	3375.67	0	220.4	27.9933	3128.67		164.667	82.3333	0	49.4	0	0	0	0	0	0	390.6	5.928	1191.41
115116	Khochabari	Sadar	Thakurgaon	0.757085	20	35	1	1	0	1	4	0	0	2	5	1	1	5	5	13		322.747	395.2	0	263.467	65.8667	3.29333	3.29333	3.29333	16.4667	2634.67	0	220.4	17.3888	1943.45		247	82.3333	0	52.6933	32.9333	3.45	3.29333	0	15.1733	0	390.6	5.66453	1141.04
115117	Khochabari	Sadar	Thakurgaon	0.352227	15	40	0	1	0	0	3	0	0	3	3	0	1	3	5	10		642.2	197.6	0	217.36	39.52	0	0	0	0	3754.4	0	220.4	19.76	2208.47		187.72	0	0	0	0	0	0	0	0	0	390.6	5.5328	1127.48
115118	Khochabari	Sadar	Thakurgaon	0.1417	14	38	0	1	0	0	3	0	0	3	3.5	0	0	2	5	18		513.76	197.6	0	197.6	0	0	0	0	0	3754.4	0	220.4	25.688	2946.56		197.6	49.4	0	0	0	0	0	0	0	0	390.6	5.5328	1127.48
115119	Khochabari	Sadar	Thakurgaon	0.939271	31	50	0	1	0	1	4	0	0	3	2.5	1	1	4	3	11		494	395.2	0	345.8	118.56	0	0	0	0	2074.8	0	220.4	25.688	2871.01		276.64	39.52	0	59.28	0	0	0	0	0	0	390.6	5.5328	1127.48
115120	Khochabari	Sadar	Thakurgaon	0.48583	10	35	3	1	0	0	2	0	0	2	2	0	0	5	0	15		533.52	207.48	0	227.24	59.28	0	0	0	29.64	4149.6	0	220.4	26.0832	2991.9		177.84	0	0	0	0	0	0	0	0	0	390.6	5.5328	1127.48
115121	Khochabari	Sadar	Thakurgaon	0.582996	35	56	3	1	0	0	4	0	0	3	4	0	0	3	0	8		316.16	0	345.8	405.08	49.4	0	9.88	0	0	2470	0	220.4	26.8736	3161.6		266.76	98.8	0	59.28	29.64	0	0	0	0	0	390.6	5.1376	1051.93
115122	Khochabari	Sadar	Thakurgaon	0.682186	3	24	11	1	0	0	3	0	0	2	3.5	0	0	3	5	20		434.72	247	0	345.8	49.4	0	0	4.94	0	3211	0	220.4	25.688	2871.01		172.9	49.4	0	34.58	0	0	0	0	0	0	390.6	5.928	1197.22
115123	Khochabari	Sadar	Thakurgaon	0.939271	25	50	0	1	1	0	4	0	0	2	3	0	1	4	5	15		419.9	370.5	0	494	49.4	4.94	0	0	24.7	2223	0	220.4	25.688	2946.56		222.3	59.28	0	24.7	24.7	0	0	0	0	1996	390.6	5.3352	1083.89
115124	Khochabari	Sadar	Thakurgaon	0.222672	25	40	0	1	0	0	3	0	0	2	2	0	1	0	6	15		434.72	296.4	0	370.5	98.8	0	4.94	4.94	14.82	3754.4	0	220.4	26.0832	2915.18		172.9	49.4	0	24.7	0	0	0	0	0	0	390.6	5.3352	1083.89
115125	Khochabari	Sadar	Thakurgaon	0.898785	50	62	3	1	0	1	3	0	0	2	1.5	0	0	3	9	10		543.4	296.4	0	329.333	32.9333	3.29333	0	0	0	1580.8	0	220.4	19.76	2208.47		171.253	0	0	0	0	0	0	0	6.58667	0	390.6	3.952	798.149
115126	Khochabari	Sadar	Thakurgaon	0.834008	15	33	14	1	0	1	4	0	0	2	1.5	1	1	3	0	10		395.2	0	296.4	345.8	74.1	0	4.94	0	24.7	2470	0	220.4	28.2568	3158.11		247	64.22	0	59.28	0	0	0	0	0	0	390.6	5.3352	1083.89
115127	Khochabari	Sadar	Thakurgaon	0.481781	25	45	0	1	0	1	2	1	0	1	0.5	0	0	3	5	10		434.72	214.067	0	247	49.4	0	0	3.29333	16.4667	3425.07	0	220.4	27.0053	3097.67		184.667	0	0	26.4667	34.7	0	0	0	0	0	390.6	5.26933	1080.99
115128	Khochabari	Sadar	Thakurgaon	0.657895	30	48	5	1	0	0	2	0	0	2	4	0	0	4	5	10		474.24	197.6	0	247	24.7	0	0	0	0	3161.6	0	220.4	26.8736	3161.6		177.84	0	0	49.4	0	0	0	0	0	0	390.6	5.3352	1083.89
115129	Khochabari	Sadar	Thakurgaon	0.890688	9	26	12	1	0	0	4	0	0	1	4	0	0	2	5	15		444.6	345.8	0	311.22	49.4	0	0	0	24.7	3211	0	220.4	27.664	3091.86		271.7	75.1	0	49.4	0	0	0	0	0	0	390.6	5.3352	1083.89
115130	Khochabari	Sadar	Thakurgaon	0.698381	7	28	10	1	0	0	2	0	1	2	3.5	0	0	4	3	11		518.7	197.6	0	222.3	49.4	0	0	0	0	3507.4	0	220.4	27.664	3091.86		167.96	0	0	34.7	0	0	0	0	0	0	390.6	5.3352	1083.89
115131	Khochabari	Sadar	Thakurgaon	0.910931	20	50	0	1	0	0	4	0	0	2	3	0	0	2	6	20		197.6	0	419.9	256.88	24.7	0	4.94	0	24.7	2272.4	0	220.4	23.712	2650.16		271.7	88.8	0	51.34	24.7	0	0	0	0	0	390.6	5.5328	1121.67
115132	Khochabari	Sadar	Thakurgaon	0.374494	5	26	12	1	0	0	2	0	0	2	4	0	0	2	4	17		455.578	219.556	0	219.556	27.4444	0	0	0	0	3512.89	0	220.4	25.2489	2821.93		164.667	0	0	49.4	0	0	0	0	0	0	390.6	6.14756	1246.3
